# Supplementary material for: Characterization of active miniature inverted-repeat transposable elements in the peanut genome
Source: Theor Appl Genet. 2012 Feb 1;124(8):1429–38. doi: 10.1007/s00122-012-1798-6 (PMC3336055; doi:10.1007/s00122-012-1798-6)
Supplement: Supplementary file 1 — Supplementary material 1 (XLS 208 kb) [file 122_2012_1798_MOESM1_ESM.xls]

## Sheet: Supplementary table S1
Supplemental Table 1. Descriptions, primer sequences, and homology to the reported proteins of the AhMITE1s.
Loci	Information for MITE-enrichment genomic libraries				Sequences of target site duplicationsa)		Types of tarminal inverted repeats		Subfamilies	Forward primer	Reverse primer	Sizes of PCR products including AhMITE1	Banding pattern on gelsb)					Screening of gamma-ray irradiated mutant	Homologies of the franking sequences of the AhMITE1s
	Lines	Enzymes	Sequence name	DDBJ accession numbers	5' end	3' end	5' end	3' end					Nakateyutaka	YI-0311	Satonoka	Kintoki	Numbers of bands		Description	Score	E-Val
AhTE0001	YI-0311	HaeIII	8iHA00A01	DE998443						AATGTCCATGGCTCCTTGTC	ACCCCATCCTTTCAGACACA	407	In	In	In	Del	Double	Tested	No hits
AhTE0002	YI-0311	HaeIII	8iHA00A06	DE998444	TAATAATAA	TAATAATAA	TIR1	TIR1	AhMITE1-1	CATGCCTCCAAGTTCAGACA	CAGCAAACAGCTAAGCTCAGAA	524	In	Del	In	Del	Double	Tested	No hits
AhTE0003	YI-0311	HaeIII	8iHA00A09	DE998445						GCCCAGCTTATTAGCAAAGG	CCTTCCACTTTGATGGTTGC	465	In	In	In	Del	Single	Tested	No hits
AhTE0004	YI-0311	HaeIII	8iHA00A12	DE998446						TGAGGCTCACCTCACATCAC	GCACTACGCCTATGCTGTCA	400	In	In	In	In	Double		No hits
AhTE0005	YI-0311	HaeIII	8iHA00A13	DE998447	TAATTATAA	TAATTATAA	TIR6	TIR7	AhMITE1-4	ACAGTACGAACGGTCCCAAG	TGGTGCATGTTGTTGTTGTG	504	In	In	In	Del	Double	Tested	No hits
AhTE0006	YI-0311	HaeIII	8iHA00A15	DE998448	ATTAACTAT	ATTAACTAT	TIR2	TIR3	AhMITE1-2	AATACCCGAAGCACCTGAAA	CCAACAACCCAAGGATGAAG	503	In	In	In	Del	Double	Tested	No hits
AhTE0007	YI-0311	HaeIII	8iHA00A19	DE998449	ATAAAATAA	GTAAAATAA				CCAACTTGTTTTATTTCATTTCCT	TTTGTCGGATTTCAAATTATTTCT	404	In	In	In	In	Single		No hits
AhTE0008	YI-0311	HaeIII	8iHA00A22	DE998450	ATGTTAAAA	ATGTTAAAA	TIR7	TIR6	AhMITE1-6	TCCCTCCATTCATCTTCGTT	ATGGAACAAGTGGCAAAAGG	519	In	In	In	In	Double		No hits
AhTE0009	YI-0311	HaeIII	8iHA00A27	DE998451	TAATTATAA	TAATTATAA	TIR6	TIR7	AhMITE1-4	CTGAACCATATCTATTATTCCTCACA	CTTGCACGTGAAGAACACTTT	424	In	In	In	In	Single		No hits
AhTE0010	YI-0311	HaeIII	8iHA00A30	DE998452	TTCTATCAA	TTCTATCAA	TIR6	TIR7	AhMITE1-4	GCCGTGTCATTCCACAAAG	TGGACAATGCTGTTTGTCGT	487	In/Del	In	In/Del	Del	Double		No hits
AhTE0011	YI-0311	HaeIII	8iHA00A32	DE998453						TGATTCGACATCGTTTTTGG	ATTCGTACACGGCAACATCA	486	In	In	In	In	Single		No hits
AhTE0012	YI-0311	HaeIII	8iHA00A42	DE998454	AATATTTAA	AAAATTTTA				GTTTCCTGCATGCGGTATCT	TTGCTTGGGATCTGCTTTCT	428	Del	In	Del	In	Single		No hits
AhTE0013	YI-0311	HaeIII	8iHA00A43	DE998455	TTAATTAAT	TTAATTAAT	TIR1	TIR1	AhMITE1-1	AGGTTCGGGGATGAGAGAGT	AGTCCCAAGTCCCAACTCAA	403	In	In	In	Del	Double	Tested	predicted protein [Populus trichocarpa]	63.5	4e-08
AhTE0014	YI-0311	HaeIII	8iHA00A44	DE998456						CCCCATGGGTATGATACTTTT	GGACAGTCAACAACGTTTTATATACTT	550	In	In	In	In	Single		No hits
AhTE0015	Nakateyutaka	HaeIII	NYHA00A02	DE998910						TCTCGTTCTGCCTCTTCCAT	GGGCAACCATGAGAAATAGC	400	In	In	In	In	Single		DNA binding protein, putative [Ricinus communis]	56.2	6e-06
AhTE0016	Nakateyutaka	HaeIII	NYHA00A06	DE998911	AATCCTTCA	TTAAAATAA				TGCTGCGTGTTATGAAGACA	ACCGACAGCCTCTAGCGATT	520	In	In	In	In	Single		No hits
AhTE0017	Nakateyutaka	HaeIII	NYHA00A08	DE998912	GTTTACAAA	CAAAGGAAA				TCCGCCAAGAAGCATAGACT	CACCGGTGAGTACCTTTCTCTT	432	In	In	In	In	Double		No hits
AhTE0018	Nakateyutaka	HaeIII	NYHA00A21	DE998913	TTTAATGTA	TTTTATGTA				AGGGTGCCTAGCCTTGTTTT	GGAGAAGCTCTCCACTGACG	428	In	In	In	In	Single		F-box protein interaction domain; Galactose oxidase, central [Medicago truncatula]	58.5	1e-06
AhTE0019	Nakateyutaka	HaeIII	NYHA00A22	DE998914	AAAAAGAAA	TAGGAAGAT				CCTTGTGCCTTCTTGTGTCA	AAAAGCTTGCTGGAGGTTGA	526	In	In	Del	Del	Double	Tested	No hits
AhTE0020	Nakateyutaka	HaeIII	NYHA00A23	DE998915	TTTAATATT	TTTAATATT	TIR2	TIR3	AhMITE1-2	TTCATCATCAACCCTAACTTATTTTG	TGCTTGGTGATGATTGAAAAA	453	In	In	In	In	Double		predicted protein [Populus trichocarpa]	127	2e-27
AhTE0021	Nakateyutaka	HaeIII	NYHA00A27	DE998916						AGTCCCAAGTGGACACCAAG	TTAGACCAATTCATGTAAGGTCAC	508	In	In	In	Del	Single	Tested	No hits
AhTE0022	Nakateyutaka	HaeIII	NYHA00A28	DE998917						AGATAGCGTGCGGGTAGTGT	TTCTGGGGGCATCACATATT	485	In	In	In	In	Double		No hits
AhTE0023	Nakateyutaka	HaeIII	NYHA00A31	DE998918						CTGCACTGCTCCAAATTCAA	TCAACCGAAGGACAAATCAA	525	In	In	In	In	Single		No hits
AhTE0024	Nakateyutaka	HaeIII	NYHA00A35	DE998919	TTAATAATA	TTAATAATA	TIR6	TIR7	AhMITE1-4	ACAGTACACCACACCCACGA	CGTCCTCTTGCTTCTGCTCT	531	In	In	Del	Del	Single	Tested	predicted protein [Populus trichocarpa]	52	0.0001
AhTE0025	Nakateyutaka	HaeIII	NYHA00A36	DE998920	AATATATTA	AATATATTA	TIR4	TIR5	AhMITE1-3	TTCTCCCTGCTCTCCGTAAA	CGAATCTTCATTTTATTAGGTGTATGG	513	Del	In	Del	In	Single		unknown [Medicago truncatula]	69.3	7e-10
AhTE0026	Nakateyutaka	HaeIII	NYHA00A37	DE998921	TAAAAAAAA	TAAAAAAAA	TIR2	TIR3	AhMITE1-2	TACATGACCCCCACATGAAC	GAGGGGTTTTGGGTTGGTAT	404	Del	In	In	In	Double		No hits
AhTE0027	Nakateyutaka	HaeIII	NYHA00A43	DE998922	ATAGTATAT	ATAGTATAT	TIR2	TIR3	AhMITE1-2	TGGGCATGCAAAATAGTCCT	TTGGATTTGGATTTGGATGG	505	In	In	In	In	Double		No hits
AhTE0028	Nakateyutaka	HaeIII	NYHA00A48	DE998923	ATATAAGAT	AAAAAATAA				CGATCAATTCGGTTCGTTTT	CCTGCAGCTCCAATTTAATCA	436	In	In	In	In	Single		No hits
AhTE0029	YI-0311	HaeIII	8iHA03B21	DE998500	ATGATTTTA	ATGATTTTA	TIR4	TIR5	AhMITE1-3	GGTAAAATGTTTTTATTCGTTTGG	TTGCTTGCGACTAAGCATCA	462	In	In	In	In	Single		hypothetical protein [Arabidopsis thaliana]	80.9	3e-13
AhTE0030	YI-0311	HaeIII	8iHA03H06	DE998506	ATATATAAT	TCATATATA				CAAAGATAATGGCTGAGAACCT	AGCACAAATCCTCCACCAAG	481	n.a.	n.a.	n.a.	n.a.	n.a.		glutamate receptor 2 plant, putative [Ricinus communis]	97.1	4e-18
AhTE0031	YI-0311	HaeIII	8iHA03H17	DE998507	TTACAAAAT	TTACAAAAT	TIR2	TIR3	AhMITE1-2	TCAAGGCTGCTTTACTTTTGC	CTGAGCCCTTTGGTGTTGAT	534	In	In	In	In	Single		No hits
AhTE0032	YI-0311	HaeIII	8iHA03I18	DE998508	ATATAATAA	ATATAATAA	TIR4	Unique		CATGGTGCCGAGTAATTCAA	GGGGATTAGTGTTTTTAGCATGA	513	In	In	In	Del	Double	Tested	No hits
AhTE0033	YI-0311	HaeIII	8iHA03J14	DE998510						AAATGTCCGCAGACCAAAAT	GAATGCCTTAAGCCAGGTTG	468	n.a.	n.a.	n.a.	n.a.	n.a.		No hits
AhTE0034	YI-0311	HaeIII	8iHA03J17	DE998511						CGCTGTTGAAGCAAATCAGT	CCCATTTTCCAAAAACAACAA	552	n.a.	n.a.	n.a.	n.a.	n.a.		No hits
AhTE0035	YI-0311	HaeIII	8iHA03K24	DE998512						TCTGCGCAAAATTATGAGATT	CCGGGGATTCATTGTTACC	548	n.a.	n.a.	n.a.	n.a.	n.a.		No hits
AhTE0036	YI-0311	HaeIII	8iHA03L04	DE998513	AACTAAATA	AACTAAATA	TIR7	TIR6	AhMITE1-6	ACCCGACGTTGGGAATAAGT	ACGACTTTGCGAGTTCGTTT	470	In	In	In	In	Single		No hits
AhTE0037	YI-0311	HaeIII	8iHA03L08	DE998514	TGTATGGTA	TATATTGTA				CTGATTGAGTTTCCTGTTTTGC	TTCGGTTGTTTAGCCTTGTG	494	n.a.	n.a.	n.a.	n.a.	n.a.		No hits
AhTE0038	YI-0311	HaeIII	8iHA03M01	DE998515						AGTCAAACTCGAAGGCACAA	CGATTATATTCCGGCCAAGG	455	In	In	In	In	Single		No hits
AhTE0039	YI-0311	HaeIII	8iHA03M24	DE998516	TTTTAATTA	TTTTTATTA				AAACCGATCCATGAAAGTGC	AAGGGGATTTCTCCAAGCAT	551	In	In	In	In	Single		No hits
AhTE0040	YI-0311	HaeIII	8iHA03N08	DE998517						GAATGAAAAGCAAAAGGTGTTT	GGAAAGGGTTGCCAGGTTAT	469	n.a.	n.a.	n.a.	n.a.	n.a.		No hits
AhTE0041	YI-0311	HaeIII	8iHA03N14	DE998518	TTCCAACAT	TTCAACTTA				TGGTTGAAGCAAAATGGTGT	CCCTGAATTTATTGGCTCCAT	520	n.a.	n.a.	n.a.	n.a.	n.a.		No hits
AhTE0042	YI-0311	HaeIII	8iHA03N16	DE998519						TCGTACTCGGTACTCACCATGT	GACGTCAATTGCCTTGATGA	510	In	In	In	In	Single		No hits
AhTE0043	YI-0311	HaeIII	8iHA03O04	DE998520	ATAATAAAA	ATAATAAAA	TIR2	TIR3	AhMITE1-2	CCACGCATTGATCTCCAATA	GCATAAAGTCCAATCCCAACA	457	In	In	Del	Del	Double	Tested	No hits
AhTE0044	YI-0311	HaeIII	8iHA03O09	DE998521	TTGATATAA	TTGATATAA	TIR2	TIR3	AhMITE1-2	GAATCGAAACTCCGATGGTT	TGCATTCCTTCACCAGTCAG	493	In	In	In	In	Single		PREDICTED: hypothetical protein [Vitis vinifera]	151	1e-34
AhTE0045	YI-0311	HaeIII	8iHA03O11	DE998522	AACTAACAA	AACTAACAA	TIR2	TIR3	AhMITE1-2	TTTTCTGGAGAAGCACAAACA	CACTGCTGCCAAGCAAAAT	356	In	In	In	Del	Double	Tested	No hits
AhTE0046	YI-0311	HaeIII	8iHA03O13	DE998523	TTACAATAA	TTACAATAA	TIR2	TIR3	AhMITE1-2	TCCCACCTTTTCAGTTTAGCA	TGGTGCCACTCAAGTTGTCT	516	Del	In	Del	Del	Double		PREDICTED: hypothetical protein [Vitis vinifera]	140	4e-35
AhTE0047	YI-0311	HaeIII	8iHA03O14	DE998524	ATTGTAGAT	ATTGTAGAT	TIR2	TIR3	AhMITE1-2	AAAATTCGTTCATGACCTAAGCA	GGTGCCGTTCAAAAGTTGAT	468	In	In	In	Del	Single	Tested	No hits
AhTE0048	YI-0311	HaeIII	8iHA03P03	DE998525						CTATCCCTTCCACCACATGC	CAATTGTTGTTTCTTGACTGGTG	478	In	In	In	In	Single		No hits
AhTE0049	YI-0311	HaeIII	8iHA04B11	DE998527						ATCACGCCACCTCCTTCTTA	CCTTAAGGGGGTCATTCCAT	508	n.a.	n.a.	n.a.	n.a.	n.a.		No hits
AhTE0050	YI-0311	HaeIII	8iHA04B15	DE998528	TTTTTTAAA	TTTTTTAAA	TIR2	TIR3	AhMITE1-2	TTGAATGGGCTCAATTCCTT	CAAATGTTTCAAGTTCTCTCCTCA	543	In	In	Del	In	Single	Tested	No hits
AhTE0051	YI-0311	HaeIII	8iHA04C18	DE998529	TTCAAATAT	TTCAAATAT	TIR2	TIR3	AhMITE1-2	TTTGCCGGTTGTATGTCACT	CCAGTTCTCACAGGGTGGTT	450	n.a.	n.a.	n.a.	n.a.	n.a.		No hits
AhTE0052	YI-0311	HaeIII	8iHA04D12	DE998530	TTATTATTA	TTTCCTATT				AAGGCTCAGACCTCAGAGAGA	CGATTTGGAGAACAGGGAAA	530	In	In	In	In	Single		No hits
AhTE0053	YI-0311	HaeIII	8iHA04F12	DE998531						TTTTTGGCATGGGAAAAGTT	GCCTCCTATAAGGGGAATGG	460	In	In	In	In	Single		No hits
AhTE0054	YI-0311	HaeIII	8iHA04F15	DE998532	TTAGAAAAA	TTAGAAAAA	TIR2	TIR3	AhMITE1-2	AAAAGTGTGGAGGTGATAGTGG	CACCAAATTCTGCCAAAAGAA	480	In	In	In	In	Double		No hits
AhTE0055	YI-0311	HaeIII	8iHA04F16	DE998533	TTCTAAAAA	TCTTCTAAA				AAATTACATGGAAGACCATAATTGC	AGAATCATATTCATATGTGAGCAAA	452	In	In	In	Del	Single	Tested	No hits
AhTE0056	YI-0311	HaeIII	8iHA04G22	DE998536	AATTATTTA	AATTATTAT				TGGCAATTTCAGATCATCCA	GTCCCACCAGATTCCAGAGA	525	n.a.	n.a.	n.a.	n.a.	n.a.		unnamed protein product [Vitis vinifera]	124	7e-39
AhTE0057	YI-0311	HaeIII	8iHA04H09	DE998537						GCTGCTTCGCTCTTGATTTC	GGAAAAGGGGTTTTCAAAGG	509	n.a.	n.a.	n.a.	n.a.	n.a.		No hits
AhTE0058	YI-0311	HaeIII	8iHA04I05	DE998538						CCGTCTTTCAGCCACTCTCT	CGGAATTGATTGTAGCCTTGA	524	n.a.	n.a.	n.a.	n.a.	n.a.		No hits
AhTE0059	YI-0311	HaeIII	8iHA04J02	DE998540	CCTTTTTTA	TTTTTTATA				CGATCTGCCAATTTCAAACC	TGGTCATTGCTGTCTGTGCT	477	In	In	In	In	Single		No hits
AhTE0060	YI-0311	HaeIII	8iHA04J03	DE998541						GGGTGTTATGCTGCATGGTT	TCAGCTCAAATCGTGGAATG	530	In	In	In	In	Single		No hits
AhTE0061	YI-0311	HaeIII	8iHA04J23	DE998543	TTTTTTATT	TTTTTTATT	TIR4	TIR5	AhMITE1-3	AAAGGGACTCTGAGAAGAAAGAA	TCGCATTAACGAAGGTAGGG	499	Del	In	Del	Del	Single		No hits
AhTE0062	YI-0311	HaeIII	8iHA04K12	DE998544	TAATAAGGT	TCTTTATAA				CCATTCCTCAATTAGTGGTCAA	CCGGTTAGAATGAACCTCCTC	532	n.a.	n.a.	n.a.	n.a.	n.a.		No hits
AhTE0063	YI-0311	HaeIII	8iHA04L09	DE998546						CCGACAAATAACTCCCTCTAAGTG	GAATATCCAAATAATTCCGCTGT	539	n.a.	n.a.	n.a.	n.a.	n.a.		No hits
AhTE0064	YI-0311	HaeIII	8iHA04M18	DE998548	TTATATTTA	TTATATTTA	TIR6	TIR7	AhMITE1-4	CCAAAAGGTTGGGACAAAAA	ACCATTGTCCCTCTTGCTTT	477	n.a.	n.a.	n.a.	n.a.	n.a.		No hits
AhTE0065	YI-0311	HaeIII	8iHA04O21	DE998549						CGGCTCTCATTTGGACTTTC	TGTTTAGCCTTGAGCGGAAC	547	n.a.	n.a.	n.a.	n.a.	n.a.		No hits
AhTE0066	YI-0311	HaeIII	8iHA04O23	DE998550						CCACAACTCATGTACCACCACT	CAAAGGGACAGGCACTCATT	484	n.a.	n.a.	n.a.	n.a.	n.a.		No hits
AhTE0067	YI-0311	HaeIII	8iHA04P03	DE998551	TATTAACAA	ACTATTAAC				CGTTGCTTGAATTGCAGATG	GCCCTCTCAATACCGACTTG	476	In	In	In	In	Single		No hits
AhTE0068	YI-0311	HaeIII	8iHA04P08	DE998552	AAAAAAGAA	AAAAAAGAA	TIR6	Unique		TTAGACGTTTAACCCTGCTTCA	TTTCCCCATGGAAAAGGAAT	448	n.a.	n.a.	n.a.	n.a.	n.a.		No hits
AhTE0069	YI-0311	HaeIII	8iHA05A09	DE998553	ATCGCATAA	GTCGCATAA				CGACTTTCGAAGGGATGATT	TGCGTCTTGTTCAAATCCAA	464	Del	In	Del	In	Double		Rpp4 candidate 1 [Glycine max]	70.9	3e-10
AhTE0070	YI-0311	HaeIII	8iHA05D05	DE998557	TTATATTTT	TCTTATATT				TCAATTGTTGACTTGGGATGA	ACAGCCGGTAGATGCTGTTT	544	In	In	In	In	Single		No hits
AhTE0071	YI-0311	HaeIII	8iHA05D16	DE998559	AGAGAACAT	TAGAGAACA				CGTAAAACTGAAACCACATAGG	ATTTAAGCGGCTCGAGATCA	542	In	In	In	In	Single		No hits
AhTE0072	YI-0311	HaeIII	8iHA05D22	DE998560	TTGGAATAA	TTTTGGAAT				GCATGGCTTCAAGACTTTCA	CATGCTTCCTTTAATTTCACCA	464	In	In	In	In	Single		No hits
AhTE0073	YI-0311	HaeIII	8iHA05E07	DE998561						TGGCTAATTTTGATGTACACG	GGATATGGGCCATTATATTTCC	456	n.a.	n.a.	n.a.	n.a.	n.a.		No hits
AhTE0074	YI-0311	HaeIII	8iHA05F19	DE998562	ATATATAAA	ATATATAAA	TIR6	TIR1	AhMITE1-5	GCAATCACATTGGCTAACTCC	GGCCAGCATGCAACTAGTAA	519	In	In	In	Del	Double	Tested	No hits
AhTE0075	YI-0311	HaeIII	8iHA05F22	DE998563						TCCTTGCCTGTGTGTGGTAG	CAATGGCAAATTATAACGAGTAA	505	In	In	In	In	Single		No hits
AhTE0076	YI-0311	HaeIII	8iHA05G08	DE998564	AATAATAAA	GAAATAAAA				ACTGACGAATGAGCTGACCA	GTGGGCCAAAATAAATGTCG	536	In	In	In	In	Single		No hits
AhTE0077	YI-0311	HaeIII	8iHA05G17	DE998567	TAAATAAAA	TAAATAAAA	TIR2	TIR3	AhMITE1-2	TCATGGGACCTACAACAAACA	AAATTACGCGGAATGACACA	507	In	In	In	In	Double		No hits
AhTE0078	YI-0311	HaeIII	8iHA05H01	DE998568	TTCATATAA	TTCATATAA	TIR2	TIR3	AhMITE1-2	AGTGATGAGCTCCACTTGTCAG	TGGGTCTAAGGTTGGGATTG	490	In	In	In	In	Single		hypothetical protein OsJ_35748 [Oryza sativa Japonica Group]	74.3	2e-11
AhTE0079	YI-0311	HaeIII	8iHA05H10	DE998569						TATGTTGGATCGTGCCTTGA	TAATTTTAACCGCGGGTTTG	478	In	In	In	In	Single		No hits
AhTE0080	YI-0311	HaeIII	8iHA05H19	DE998570	AATACATAA	AATACATAA	TIR6	TIR7	AhMITE1-4	CAGAATCCAATTCCGTCACA	GCAGTTCCAAGAACATGCAG	508	In	In	In	In	Double		No hits
AhTE0081	YI-0311	HaeIII	8iHA05I06	DE998571	TTTATTTTT	TTTATTTTT	TIR4	TIR5	AhMITE1-3	CTGGAGACGGTGCATACTGA	ACCGGCTTAGGGCTAATTTT	482	In	In	In	In	Single		predicted protein [Populus trichocarpa]	218	1e-54
AhTE0082	YI-0311	HaeIII	8iHA05I15	DE998573	ACCAAGAAT	TTTAACTAT				TTCGGTCTAGTTCTCAAAACCAT	GGCGTTTTCAAATCCAAGTC	531	n.a.	n.a.	n.a.	n.a.	n.a.		No hits
AhTE0083	YI-0311	HaeIII	8iHA05J15	DE998574						TCACCCAATCCTGCCTTTAC	CAACGATCGTACGGAAAACA	526	In	In	In	In	Single		No hits
AhTE0084	YI-0311	HaeIII	8iHA05K04	DE998575	TTATAATTT	TTACAATTT				TTGCTCTTTGCAGCAATTTTT	GGCTAGAGATGAGAAGCACGA	516	In	In	In	In	Double		No hits
AhTE0085	YI-0311	HaeIII	8iHA05K06	DE998576	TTTTTTAAA	TTTCTTTTT				CGGGTAGTCCTGCATTGAA	AAAGGTGTTGTGCCCTTTTG	511	In	In	In	In	Single		PREDICTED: hypothetical protein, partial [Vitis vinifera]	77	4e-12
AhTE0086	YI-0311	HaeIII	8iHA05K12	DE998578	TTTAATGTT	TTTTATGTT				CGAGAACACTTGCACCTCCT	GAAGTCATGGTTTTTCGTCCA	481	n.a.	n.a.	n.a.	n.a.	n.a.		No hits
AhTE0087	YI-0311	HaeIII	8iHA05M10	DE998580	AAAAGATAA	TTCAAAAAA				TGTCAGCATTTTGCCATGTT	GCTTCTCGTTCCTCTGGTTG	534	In	In	In	In	Single		No hits
AhTE0088	YI-0311	HaeIII	8iHA05M19	DE998581	TTATTTGAT	TTATTTGAT	TIR2	TIR3	AhMITE1-2	CTTCATTTTGTCAGGTCACCA	GAAGCTAAAGTTTTGCATACAAGTGA	319	Del	In	Del	Del	Double		No hits
AhTE0089	YI-0311	HaeIII	8iHA05N19	DE998583	TTTAATATA	TTTAATATA	TIR6	TIR1	AhMITE1-5	TCGGGGTCAAATTTCAAGAG	CCATCCTGGATCAGAATTTCA	484	In	In	In	In	Single		No hits
AhTE0090	YI-0311	HaeIII	8iHA05O09	DE998584	TTTTTAATA	TTCTTAATA				TGAGTTGAGGTGGCTGGAGT	TGCCTTATTTGTTATTTGTGTGC	486	n.a.	n.a.	n.a.	n.a.	n.a.		No hits
AhTE0091	YI-0311	HaeIII	8iHA05P11	DE998585	AAAAATTTA	AAAAATTTA	TIR7	Unique		GCCATGGATTGCATTTGTTT	CAATTTCACATCGGTTGTCG	520	In	In	In	In	Single		TGF-beta receptor, type I/II extracellular region [Medicago truncatula]	204	2e-50
AhTE0092	YI-0311	HaeIII	8iHA05P17	DE998586						TGAAAGGAAAAGCAGGTTGG	TGTGTTTGGATTCTGTCTTTGAA	490	In	In	In	In	Single		No hits
AhTE0093	YI-0311	HaeIII	8iHA06A01	DE998587	ATAAATTAA	ATAAATAAT				CTGGGCAACTTACACCAAGG	TTGGCCCGAATTTTGTTTTA	502	Del	In	In	In	Double		No hits
AhTE0094	YI-0311	HaeIII	8iHA06A06	DE998588	ATAAAATTA	ATAAAATTA	TIR4	TIR5	AhMITE1-3	TTTGAGAAAACCCCAAAACG	GGGATGAACTGGACAAATGA	550	Del	In	Del	Del	Single		No hits
AhTE0095	YI-0311	HaeIII	8iHA06B11	DE998590	TATATAAGT	TTTTTATAT				TGAGAAGCATGCCACGTTAG	ATCCCCGCAATTTAAAACCT	477	n.a.	n.a.	n.a.	n.a.	n.a.		No hits
AhTE0096	YI-0311	HaeIII	8iHA06C05	DE998591	AATTAAAAT	AATTAAATT				AAATCGCTTCATCCAACGTC	CGGGCTCTAAGTAAATCGGATA	496	In	In	In	In	Single		PREDICTED: hypothetical protein [Vitis vinifera]	108	2e-21
AhTE0097	YI-0311	HaeIII	8iHA06C10	DE998592	TTCTCAAAT	TTCTCAAAT	TIR2	TIR3	AhMITE1-2	TCTTCCTTTAGGCGTTTGACA	CGAACGGTCCGATTTTATAAGT	483	In	In	In	Del	Single	Tested	No hits
AhTE0098	YI-0311	HaeIII	8iHA06C14	DE998593	AATTTAGGT	TTAAATTTA				CATCGTTCGAAAGTTGTACGC	TGTGGCGACTTAAACCGTTC	487	n.a.	n.a.	n.a.	n.a.	n.a.		No hits
AhTE0099	YI-0311	HaeIII	8iHA06D17	DE998595						CCCTTCTCTATGTGAGGCTCTG	GACACGTATTGGACTGTGAGATG	354	In	In	In	In	Single		No hits
AhTE0100	YI-0311	HaeIII	8iHA06G19	DE998596	AAAAAAAAA	AAAAAAAAT				CACTTGTCATTCTTCCCCTTC	TTTTGGGAGGAATTCTTGGA	462	n.a.	n.a.	n.a.	n.a.	n.a.		predicted protein [Populus trichocarpa]	87.4	3e-15
AhTE0101	YI-0311	HaeIII	8iHA06H03	DE998597	TTTTTTTTT	TTTTTTTTT	TIR1	TIR1	AhMITE1-1	GGGGATGAATTCTCCTACCA	AAAATTTCTTTTATGGTAACCTATGC	393	In	In	In	Del	Double	Tested	No hits
AhTE0102	YI-0311	HaeIII	8iHA06H04	DE998598						TGCAATTAACGGTTGCTTTG	CGATGAACTCCTTTCCATCC	547	n.a.	n.a.	n.a.	n.a.	n.a.		No hits
AhTE0103	YI-0311	HaeIII	8iHA06H14	DE998599						TAAATTTTAACGTGTGATATGTTAGC	TGTGTCCACAGGGCATTAAG	458	n.a.	n.a.	n.a.	n.a.	n.a.		No hits
AhTE0104	YI-0311	HaeIII	8iHA06I11	DE998600						TGCCAGCAATGACATTCTCTT	TTTGGCCAATTTCAATCTCC	469	n.a.	n.a.	n.a.	n.a.	n.a.		No hits
AhTE0105	YI-0311	HaeIII	8iHA06J06	DE998601	TTTACTTTT	TTTACTTTT	Unique	TIR5		AGGGTGGCTAGGAAGAGGAG	TCACACCATTAAAACCATCTTGA	464	In	In	In	In	Single		No hits
AhTE0106	YI-0311	HaeIII	8iHA06J19	DE998602						CCTCTTGCACCACCTTGG	CGCATGATTTTTATGCCATTT	472	In	In	In	In	Double		No hits
AhTE0107	YI-0311	HaeIII	8iHA06K02	DE998603	TAAAAAAAA	TAAAAAAAA	TIR2	TIR3	AhMITE1-2	CACTCGGAAAACCAAACTCC	CAAGAAGCCTACAAAAATGGTG	461	In	In	In	Del	Single	Tested	No hits
AhTE0108	YI-0311	HaeIII	8iHA06K21	DE998604	TTTTATTAT	GTTTTATTA				GCTCCGAATGAAAAATGGAA	CCGGTTATCGTGATTTTGCT	493	In	In	In	In	Double		No hits
AhTE0109	YI-0311	HaeIII	8iHA06L04	DE998605	TTTATATTA	TTTATATTA	TIR2	TIR3	AhMITE1-2	ATTCTTTGCTGGTGCCTCAC	GATGGTGCAAGGGAATGAGT	453	n.a.	n.a.	n.a.	n.a.	n.a.		No hits
AhTE0110	YI-0311	HaeIII	8iHA06N07	DE998606						GCTACGACAAACCAGCTAAGAAA	GTCCCCTTTAGGGAAATTGG	493	n.a.	n.a.	n.a.	n.a.	n.a.		No hits
AhTE0111	YI-0311	HaeIII	8iHA06O05	DE998607	TAATAATAA	TAATAATAA	TIR2	TIR3	AhMITE1-2	GGCTAGGGAGTAGCAGGGAAT	TGTTCATCATCATCACTTTTGC	452	Del	In	In	In	Double		No hits
AhTE0112	YI-0311	HaeIII	8iHA06O14	DE998608	TTTATTTAT	TTTTATTTA				ATTGATTCTGCCTGCTGCTT	AGGCCAACTTCAGGGGTAAA	545	In	In	In	In	Double		No hits
AhTE0113	YI-0311	HaeIII	8iHA06P07	DE998609	TTCAGTTTA	TTCAGTTTA	TIR2	TIR3	AhMITE1-2	TTATGGCATCCAAGGGTCAT	TCCCTAGTACCCGGATGATT	500	In	In	In	Del	Single	Tested	No hits
AhTE0114	YI-0311	HaeIII	8iHA07A07	DE998611	TTATTTTAA	TTATTTTAT				TTTTAAAATTCAGTCCTCTTCTACACA	AAACCCCCTAAAGGCAAAAA	532	In	In	In	In	Single		RecName: Full=Probable mannitol dehydrogenase 3; AltName: Full=NAD-dependent mannitol dehydrogenase 3	65.5	1e-08
AhTE0115	YI-0311	HaeIII	8iHA07A15	DE998612	TTCTTACTC	TTTTTTACT				GTTGCAGCAAGTGGAGAGTG	TGGCTGATGATTTTGGTGAA	505	In	In	In	In	Single		No hits
AhTE0116	YI-0311	HaeIII	8iHA07C21	DE998616	TAAAAGTAT	TAAGTATAG				AAAAATGCGAGAGAGTTATCAAAA	TTGTGGTAATTTCTTGTAGTAAACCTT	531	In	In	In	Del	Single	Tested	No hits
AhTE0117	YI-0311	HaeIII	8iHA07G05	DE998617	AACTAACAA	AACTTACAA				CACAAACATAAGCATCCGTGA	AGGCTTCTTTCCCCTCCAT	524	n.a.	n.a.	n.a.	n.a.	n.a.		No hits
AhTE0118	YI-0311	HaeIII	8iHA07G08	DE998618						CTTGTTGAGCATCCACGAAA	CGCGTGGAATATTCTTCAAA	500	In	In	In	In	Double		No hits
AhTE0119	YI-0311	HaeIII	8iHA07G15	DE998619	TTATAAAAA	TTATAAAAA	TIR4	TIR5	AhMITE1-3	AAGCTAGCGATGGCGATAAC	TTTATGCCCGCAAACTTTTT	537	In	In	In	Del	Single	Tested	No hits
AhTE0120	YI-0311	HaeIII	8iHA07J03	DE998621	TATTTTTGT	ATTAATTTT				TGCACCCGAATTTCTACCTT	CTCTGGTTGATGTTGGCAGA	541	In	In	In	In	Single		No hits
AhTE0121	YI-0311	HaeIII	8iHA07J10	DE998622	TTACAAAAT	TTACAAAAT	TIR4	TIR5	AhMITE1-3	CTGGCAATACGCCCCAAG	AAAACTGCATTGTTGAAATTGG	316	In	In	In	Del	Single	Tested	No hits
AhTE0122	YI-0311	HaeIII	8iHA07K09	DE998623	TTACTTAAA	TTTACTTAA				TTCAGGCGGTTTTCGTATTC	TCACATCGAAATCATGAGAGG	523	In	In	In	Del	Double	Tested	No hits
AhTE0123	YI-0311	HaeIII	8iHA07K15	DE998625						GCGGAACTCCATTACCAAAA	GTAGCGAACCCCACATCAGT	507	n.a.	n.a.	n.a.	n.a.	n.a.		No hits
AhTE0124	YI-0311	HaeIII	8iHA07M05	DE998627						TGTTCATGTCCGTGGATAGC	CGCCCGTGATTGTTATACG	446	n.a.	n.a.	n.a.	n.a.	n.a.		No hits
AhTE0125	YI-0311	HaeIII	8iHA07P10	DE998628						TCAACGTAGTTCCTATGAAATTG	GTCTGCGGCTGCATTTACTA	550	In	In	In	In	Double		No hits
AhTE0126	YI-0311	HaeIII	8iHA08A11	DE998630	TTATAAAAA	TATAAAAAA				CTAGCTGCCTCCCAAATTAGT	GAGCCATGTTGCTGAGCTTT	533	In	In	In	In	Double		No hits
AhTE0127	YI-0311	HaeIII	8iHA08E10	DE998631	TTTTCAGGT	ATATTTTCA				TGTCAGGTCACTCACGGTGT	GAAGCTTTGTCCCAATCACC	510	In	In	In	In	Single		No hits
AhTE0128	YI-0311	HaeIII	8iHA08F08	DE998632	AATTATTAA	ATTATTATT				GCAGTCAAGGAAAACCAAGC	CATTCCGCTTATGGGTTTTT	516	In	In	In	In	Double		No hits
AhTE0129	YI-0311	HaeIII	8iHA08G23	DE998634	TTTATTTTA	TTTATTTTA	TIR2	TIR3	AhMITE1-2	GCATGCAATCGAAAGATGAC	TGGAAGCAATAAGGACTTCG	455	In	In	In	Del	Double	Tested	No hits
AhTE0130	YI-0311	HaeIII	8iHA08I10	DE998635	TATTATTAA	TATTATTAA	TIR4	TIR5	AhMITE1-3	TGGCTTGTCTCACTTATCCTCA	TGAAAAATTCATTAACTTAACACCTT	466	In	In	In	Del	Single	Tested	No hits
AhTE0131	YI-0311	HaeIII	8iHA08M03	DE998636	AAAAATAAA	AAAAATAAA	TIR4	TIR5	AhMITE1-3	GCCGACTTTAGTGGCTAATTTT	CGCAGGGTTTTTGGATAGAA	544	In	In	In	In	Single		No hits
AhTE0132	YI-0311	HaeIII	8iHA08P24	DE998638	ATTATTATT	GAATATTAT				GTCCTTGCAAGCCACTAAGC	GCAAATTGATCCCAGACACC	494	In	In	In	In	Double		No hits
AhTE0133	YI-0311	HaeIII	8iHA09B12	DE998639						TCTCACTTTGTAAGATTCTTGTCCA	CCATGAGTGAACGGTAGGAA	455	In	In	In	In	Double		No hits
AhTE0134	YI-0311	HaeIII	8iHA09E09	DE998641						CAAACAACCGCATTCACAAG	AAAAACAAGAGGCGGCTAGG	480	In	In	In	In	Single		No hits
AhTE0135	YI-0311	HaeIII	8iHA09F07	DE998643	TTTAAAAAA	ATTTAAAAA				AAAGGGAAAACAGCACCAGA	CCTTGAAAGAGAAATCCATGC	530	In	In	In	In	Single		No hits
AhTE0136	YI-0311	HaeIII	8iHA09H11	DE998644	TTTATGTAT	TTTATGTAT	TIR2	TIR3	AhMITE1-2	ACTTCTAAGCCTGGCAAACG	TGTTTGGCAGATGATCAGGA	543	Del	In	Del	Del	Double		TMV resistance protein N, putative [Ricinus communis]	96.7	5e-18
AhTE0137	YI-0311	HaeIII	8iHA09J11	DE998647						TGTCCAAATTCAATACTAAATTCACAT	GGAACCATTTTCAATTCTTTGC	523	In	In	In	In	Single		No hits
AhTE0138	YI-0311	HaeIII	8iHA09L09	DE998648						GCCAACACTGATCCTCTTCC	GGCCGGGAATTTGATTTTAT	547	In	In	In	In	Single		No hits
AhTE0139	YI-0311	HaeIII	8iHA09M03	DE998649	TTATTTTTT	TCCATTATT				TCGAATTGAATTTGGTACCTTT	GCCCGGGAATTTGATTTTA	533	In	In	In	In	Single		No hits
AhTE0140	YI-0311	HaeIII	8iHA09M15	DE998651	TAAAAAAAT	CCCTAAAAA				CTGGCATCAACGACATCAAT	CCCCAAAGTTTGACCTTTTC	549	In	In	In	In	Single		No hits
AhTE0141	YI-0311	HaeIII	8iHA09M23	DE998654						AACAAAAGTGCTGCCCCTAA	TTTGGAACCATGTTTTTAAAGGA	542	In	In	In	In	Single		No hits
AhTE0142	YI-0311	HaeIII	8iHA09O13	DE998655	TTTTTTAAA	ACCTTTTTT				TCCCAAATTGGAAGAGTTGG	GTTGTAAAAGGGGCCACTGA	479	In	In	In	In	Single		No hits
AhTE0143	YI-0311	HaeIII	8iHA09O21	DE998656	ATTAATAAA	ATTAATAAA	TIR2	TIR3	AhMITE1-2	CTGCTTTCCTATGTCCACCAG	CCTCACTTTTCTTCTTAGTGAGCA	524	In	In	In	Del	Double	Tested	No hits
AhTE0144	YI-0311	HaeIII	8iHA10A21	DE998657	TCTTTTTTT	TTTTTTTTT				CACAGCTGACACGAGCAGA	TCAGGGTGCCATGTAAATCA	544	In	In	In	In	Double		No hits
AhTE0145	YI-0311	HaeIII	8iHA10B05	DE998658	TAACAACAT	TAAAAACAT				TGCTTAATACAACCGAATTTTTG	TGATTAAACTATTCCGCCTTCC	520	In	In	In	In	Single		No hits
AhTE0146	YI-0311	HaeIII	8iHA10B11	DE998659	ATTTGAAAA	ATTTGAAAA	TIR6	TIR7	AhMITE1-4	GCCCACACTTTAAAACATTGC	CGATCCATTTTGGTGGATTT	452	In	In	In	In	Single		No hits
AhTE0147	YI-0311	HaeIII	8iHA10D16	DE998660						AAAATGCCAAACTTCTGTGGA	AAGAACACCCTGATCCATCG	524	In	In	In	In	Single		No hits
AhTE0148	YI-0311	HaeIII	8iHA10D21	DE998661	ATTTATAGA	ATTTATAGA	TIR6	TIR7	AhMITE1-4	GAATCCAGAGCTGCCATTGT	ATTTTTGCCTCTCAGCCTCA	550	In	In	Del	In	Single	Tested	predicted protein [Populus trichocarpa]	100	3e-19
AhTE0149	YI-0311	HaeIII	8iHA10E12	DE998662						CCATGTTCTTCACGTACAAACG	ATGAGCCAATTTGTGGGGTA	467	Del	In	In	In	Single		No hits
AhTE0150	YI-0311	HaeIII	8iHA10F22	DE998663						CCAACATGTAACCAGCAAAT	GCAAATTGAAAGGTCCGATT	461	In	In	In	In	Single		No hits
AhTE0151	YI-0311	HaeIII	8iHA10I10	DE998664	ATATTATAA	ATATTATAA	TIR2	TIR3	AhMITE1-2	TTTGGGTAGATCTTTCTGATGC	CCAAATTCCAAACTTGAACCA	481	In	In	In	In	Double		No hits
AhTE0152	YI-0311	HaeIII	8iHA10K07	DE998667						TGCAGAGCCTTTCAATTGTG	TCGATAAAAACTTTACTCCTTACG	457	In	In	In	In	Single		No hits
AhTE0153	YI-0311	HaeIII	8iHA10L03	DE998668						CAAGAAGCCTACAAAAATGGTG	CGTAGGTCAACCACAGTCCA	487	n.a.	n.a.	n.a.	n.a.	n.a.		No hits
AhTE0154	YI-0311	HaeIII	8iHA10M03	DE998669						CCACCATTAGTGTGGTTTCTTG	ATACACACACCGCCAGCAT	483	In	In	In	In	Double		No hits
AhTE0155	YI-0311	HaeIII	8iHA10M12	DE998670	TTATATGAT	TTATATGAT	TIR6	TIR1	AhMITE1-5	TTCTGTTCCAACACCTTGAAAA	TTCGGAACAAGTATGGTTTGA	550	In	In	In	In	Double		hAT family dimerisation domain containing protein [Oryza sativa (japonica cultivar-group)]	52	0.0001
AhTE0156	YI-0311	HaeIII	8iHA10M19	DE998671	TAATTAAAT	TAATTAAAT	Unique	Unique		TGCATTAAGATTATTTTCTGCAGTTT	GCTTCCATTGATTGAGTGCT	388	In	In	In	In	Single		No hits
AhTE0157	YI-0311	HaeIII	8iHA10N17	DE998672	AAAAAAATA	AAAAAATAA				CAGTGAAACAGATGGCACTTG	TCGGTTTTGCGAGAGTACAA	379	In	In	In	In	Single		No hits
AhTE0158	YI-0311	HaeIII	8iHA10O21	DE998673						ATCATGGGGTGAGAATACGC	TCAATTATGTTGAGGAATTTAATGCT	482	In	In	In	In	Single		No hits
AhTE0159	YI-0311	HaeIII	8iHA10P13	DE998674	AAATGTGGA	AAATGTGGA	TIR4	TIR5	AhMITE1-3	CGCCATGACCACCTCTAAGT	GCAAAGAAATGCCTGCAAAC	513	Del	In	Del	Del	Single		No hits
AhTE0160	YI-0311	AluI	8iAL00A22	DE998430	AATTATGTG	AATTAATTA				ATTTGCATACTAAAAATTAACTACT	AAATTGTTGCTGGATTGGTCTT	447	In	In	In	In	Single		No hits
AhTE0161	YI-0311	AluI	8iAL00I21	DE998431	ATTAATTAA	ATTAATTAA	TIR2	TIR3	AhMITE1-2	GGAGAGACCCTTGATTTCATTG	TCCATCGAAAATTGAGAATTGA	489	In	In	In	In	Double		predicted protein [Populus trichocarpa]	60.5	4e-07
AhTE0162	YI-0311	AluI	8iAL00K21	DE998432						CTTGCGATCAATGAGGTTATCA	CCACCTTCCAAATTCATATTGC	481	In	In	In	Del	Double	Tested	No hits
AhTE0163	YI-0311	AluI	8iAL00L24	DE998433	TTTAAATAA	TTTAAATAA	TIR4	TIR5	AhMITE1-3	TAGAAGCCATGCTTGTATGTGG	CCACCTTCCAAATTCATATTGC	380	In	In	In	Del	Double	Tested	No hits
AhTE0164	YI-0311	HpyCH4V	8iHP00A09	DE998675	TTCTTTTAA	TTCTTTTAA	TIR2	TIR3	AhMITE1-2	AACCACCACCATTCTTTTAAGG	TCGTCTCCTCTAAGGTTTGCTT	378	In	In	In	Del	Single	Tested	No hits
AhTE0165	YI-0311	HpyCH4V	8iHP00A10	DE998676	TAATTAAGA	AATAATTAA				AACATGGTAAAGCGACCCATAC	ACCAATGAAGGTTCATGCTTCT	479	In	In	In	In	Single		No hits
AhTE0166	YI-0311	HpyCH4V	8iHP00B07	DE998677	ATAAAAGGA	TATATAAAA				TTGGTAACCCACTAATAGGATCG	AGATGATCCACTCCCATGTAGC	407	In	In	In	In	Single		No hits
AhTE0167	YI-0311	HpyCH4V	8iHP00B09	DE998678	TAAATTTTT	TAAATTTTT	TIR2	TIR3	AhMITE1-2	GGCTGAACAAATGAATCACAAA	CCACTGTCGGTTAATGTATTGC	491	In	In	In	Del	Double	Tested	lipoxygenase [Sesbania rostrata]	103	4e-20
AhTE0168	YI-0311	HpyCH4V	8iHP00B10	DE998679	TTTTCCTTT	TTTTCCTTT	TIR2	TIR3	AhMITE1-2	TGCCTCAATAAGAGGGTCAAGT	AAGACACAAGCCCATGAAAGAT	322	In	In	In	In	Single		No hits
AhTE0169	YI-0311	HpyCH4V	8iHP00C10	DE998680	AATAATAAT	AATAATAAT	TIR4	TIR5	AhMITE1-3	TGGTGTTTGAGAGTTGTATTCG	ATCATTTTGACCATTGGATGAT	488	In	In	In	In	Single		No hits
AhTE0170	YI-0311	HpyCH4V	8iHP00D08	DE998681	TTCTTTTAT	TTCTTTTAT	TIR2	TIR3	AhMITE1-2	CCCTTCTCTCCCTTTAGGTGTT	GGATCTACATGTTGGTGGGTCT	374	In	In	In	In	Single		No hits
AhTE0171	YI-0311	HpyCH4V	8iHP00D09	DE998682	ATAAAAAAA	TTAAAAAAA				ATACAGGTCCGTGATGCTTTCT	TTCACACGTTTAAGTATGGAATTGA	475	In	In	In	In	Double		No hits
AhTE0172	YI-0311	HpyCH4V	8iHP00E06	DE998683						CTCTTTTCTGAACGTCCCAATC	TGGGTGCTAATAACTCCACCTT	386	n.a.	n.a.	n.a.	n.a.	n.a.		No hits
AhTE0173	YI-0311	HpyCH4V	8iHP00F09	DE998685	TTTTATTTT	TTTTTATTT				CACCAAACTCCGTTGGTCTTA	GCAGTCCAACCAATCACAGTAA	430	In	In	In	In	Double		No hits
AhTE0174	YI-0311	HpyCH4V	8iHP00G07	DE998686	TAAAGTAAT	TAAAGTAAT	TIR1	TIR1	AhMITE1-1	CACCGGAGAACTCACCATAAAG	GCTAAGGAGGCAGAAAGAACAA	357	In	In	In	In	Single		No hits
AhTE0175	YI-0311	HpyCH4V	8iHP00G08	DE998687	TTTAGTTAT	TTTAGTTAT	TIR2	TIR3	AhMITE1-2	GAATTTTTCTGTTTTGAACGTGT	AAAGGTGGGTACTCCAATAAAGA	477	In	In	In	In	Single		No hits
AhTE0176	YI-0311	HpyCH4V	8iHP00G10	DE998688	TTATTGAGT	TTATTGAAT				GAGGTGGGAAATGTTTGATTGT	GGGGGAAGAAAAAGACTCAGTT	468	Del	In	In	In	Double		No hits
AhTE0177	YI-0311	HpyCH4V	8iHP00H06	DE998689						GCTAACAGCCTCGAGAAATCAG	TGTTAGCCTGTAGCGAACCATA	422	n.a.	n.a.	n.a.	n.a.	n.a.		No hits
AhTE0178	YI-0311	HpyCH4V	8iHP00H09	DE998690	ATATATAAA	ATATATAAA	TIR2	TIR3	AhMITE1-2	GGTCCAGTCCATAGTTTGAAGC	TCCAGCTCACAGACAGAAACAT	417	In	In	In	Del	Double	Tested	No hits
AhTE0179	YI-0311	HpyCH4V	8iHP00J06	DE998691	TATTTTTAA	TATTTTTAA	TIR2	TIR3	AhMITE1-2	ATGGAGTTTCAGCAAATGAGGT	CTGATCCTGAACCTGAAAGGAC	435	In	In	In	In	Single		predicted protein [Populus trichocarpa]	74.7	2e-11
AhTE0180	YI-0311	HpyCH4V	8iHP00J07	DE998692	AAGTATCAA	AAGTATCAA	TIR2	TIR3	AhMITE1-2	GAAAGAATCCGTGGGATATTCA	TTCACAATGAAAGAGGAGAATCAA	389	In	In	Del	Del	Single	Tested	No hits
AhTE0181	YI-0311	HpyCH4V	8iHP00J08	DE998693	TAAATAAAA	TAAATAAAA	TIR2	TIR3	AhMITE1-2	GAAAGTACGCCATGTTGTGGTA	TTTAAGTCGAGTTTTCCGCTAA	371	Del	In	Del	Del	Single		No hits
AhTE0182	YI-0311	HpyCH4V	8iHP00K07	DE998694	AGTTAGGGT	ATTAAGTTA				ACTTTTCACTTCCGATCCATGT	TTAATGCTTTTGAAGCCCATTT	497	n.a.	n.a.	n.a.	n.a.	n.a.		No hits
AhTE0183	YI-0311	HpyCH4V	8iHP00L07	DE998696	ATAATATTT	TAATATTTT				AACAATTTGCTTGTCACAGTGG	CAAACACTCCTAAACCCCAAAA	417	In	In	In	In	Double		No hits
AhTE0184	YI-0311	HpyCH4V	8iHP00L10	DE998697						TGAGTCTGATGATGATGGGTTC	ACATCATTTTGACCATTGGATG	390	Del	In	Del	Del	Single		No hits
AhTE0185	YI-0311	HpyCH4V	8iHP00M06	DE998698	TTATAAAAT	TTATAAAAT	TIR7	TIR6	AhMITE1-6	TAAAAATGGTGGGTTCGAGTCT	TCAATGATATTTTATAAGGTGGA	441	In	In	In	In	Single		No hits
AhTE0186	YI-0311	HpyCH4V	8iHP00M07	DE998699	TTATATTAT	ACTTTATAT				AGTTGACTCGTTTCCACCGTAT	AAGCCAAATAAGGCAACGTAAA	409	In	In	In	In	Single		No hits
AhTE0187	YI-0311	HpyCH4V	8iHP00N06	DE998700	TCAATTTAT	TTAATTTAT				TTGAAAGGCCTCAATCAATTTT	GTAACAAATGCGAACAGGTCAG	306	In	In	In	In	Single		No hits
AhTE0188	YI-0311	HpyCH4V	8iHP00N08	DE998701	TAAAAAATT	TAAAAAATT	TIR2	TIR3	AhMITE1-2	CATGAGGGACAATGAAAGTGAA	CAGTTTTGCTGTTGTGTCGTTT	302	Del	In	Del	Del	Single		No hits
AhTE0189	YI-0311	HpyCH4V	8iHP00O07	DE998702	TTTATTTTT	CGTTTTATT				CAAGCAAGTTGTGAAGTGGTGT	CGCTGACGAGAAAAAGTCTCAT	315	In	In	In	Del	Double	Tested	No hits
AhTE0190	YI-0311	HpyCH4V	8iHP00O09	DE998703	ATATGTATA	ATATGTATA	TIR2	TIR3	AhMITE1-2	AAATTTATCTGTTTCGATCGAGTG	TCGAACCGACTCTGGTTTTAAT	381	In	In	In	Del	Single	Tested	No hits
AhTE0191	YI-0311	HpyCH4V	8iHP00O10	DE998704	TATTTTCAA	TATTTTCAA	TIR2	TIR3	AhMITE1-2	ACATGATGTTTCTGCCTTCCTT	CAAGTACAGTGGTGGTCTTCCA	440	Del	In	Del	Del	Double		resistance protein PLTR [Arachis hypogaea]	108	2e-21
AhTE0192	YI-0311	HpyCH4V	8iHP00P06	DE998705	ATAAATTAA	ATAAATTAA	TIR7	TIR6	AhMITE1-6	TGCGTCACCAACTATTTTGAAC	GAGCGCCACATAAGATGACTAA	489	In	In	In	In	Single		No hits
AhTE0193	YI-0311	HpyCH4V	8iHP00P07	DE998706						GATCTAATCGTGCCTTGAAACC	AATAGCTCTTGGACCCCTGAAT	370	In	In	In	In	Single		No hits
AhTE0194	YI-0311	PvuII	8iPV00A16	DE998805	TATATTCTT	TATATTCTT	TIR2	TIR3	AhMITE1-2	TGATCGATACAATTACGCGTTC	CACTTCCCATAGCACTGTCTTG	448	In	In	In	Del	Double	Tested	No hits
AhTE0195	YI-0311	PvuII	8iPV00A18	DE998806	TCAATTTAT	TTAATTTAT				TTGAAAGGCCTCAATCAATTTT	CATAGGTTCTGTTCACCCATGA	376	In	In	In	In	Double		No hits
AhTE0196	YI-0311	PvuII	8iPV00B18	DE998807	TATTTAAGA	TATTTAAGA	TIR2	TIR3	AhMITE1-2	TATTTAAGAGGGAGCTACTCAA	TCCGCAAGTCTACATCATAACA	370	In	In	In	In	Single		No hits
AhTE0197	YI-0311	PvuII	8iPV00E16	DE998808	AATTTGTAA	AATTTGTAA	TIR2	TIR3	AhMITE1-2	TTTGCTGGCTCTTTGAATTTTT	TGATCAATGGAATGAGAGCTATTG	466	In	In	In	Del	Double	Tested	No hits
AhTE0198	YI-0311	PvuII	8iPV00F16	DE998809	AAAATATAT	AAAATATAT	TIR6	TIR1	AhMITE1-5	TGCGTCATGTACCGTTATGATT	CCATTCTCAGGAAAGGATGAAT	451	Del	In	Del	Del	Double		No hits
AhTE0199	YI-0311	PvuII	8iPV00H17	DE998811	TTTTTTTAT	TTTTTTTAT	TIR2	TIR3	AhMITE1-2	GGCATATGAGAAAGCAAAGCTC	GAAAGCTGCACCAACATATGAA	491	In	In	In	In	Single		No hits
AhTE0200	YI-0311	PvuII	8iPV00L17	DE998812	AGTTATTAA	AGTTATTAA	TIR2	TIR3	AhMITE1-2	AGTAGTGGACCAATTTCGCACT	CTAGGCTAACAGCCTCGAGAAA	500	Del	In	Del	In	Double		No hits
AhTE0201	YI-0311	ScaI	8iSC00A03	DE998813	TTTAAACTT	TTCAAACTT				AGAAGTGAGAGTCGAATTCAAAA	GATGAATTTGGTGATGGTGATG	472	In	In	In	In	Double		No hits
AhTE0202	YI-0311	ScaI	8iSC00B03	DE998814	AAAAAGAAA	AAAAAGAAA	TIR4	TIR5	AhMITE1-3	GAGAGCGGTAATTTTTATGATTTG	TACTTTTGCGACTTTGTCTCCA	437	Del	In	Del	Del	Single		No hits
AhTE0203	YI-0311	ScaI	8iSC00C01	DE998815	ATCAAACTA	ATCAAACTA	TIR1	TIR1	AhMITE1-1	GAGGGTCTCGTGGTTTTACTTG	AAGCCGCACAAAGATTGAGTAT	438	Del	In	Del	Del	Double		No hits
AhTE0204	YI-0311	ScaI	8iSC00E01	DE998816	TAACTTTTT	TAACTTTTT	TIR4	TIR5	AhMITE1-3	CTTTACGTATATTAACTTTT	TATCCCCTCTCTGTGCTTCTGT	302	n.a.	n.a.	n.a.	n.a.	n.a.		No hits
AhTE0205	YI-0311	ScaI	8iSC00E04	DE998817	TTCTTTTAA	TTCTTTTAA	TIR2	TIR3	AhMITE1-2	TTCATTTCCATCTGTCTCATGC	TCGTCTCCTCTAAGGTTTGCTT	401	In	In	In	Del	Single	Tested	No hits
AhTE0206	YI-0311	ScaI	8iSC00H01	DE998818						TAGCGGCTATGGCTAGAAGAAC	ACCCATGAATCTCATGCTGTTA	332	Del	In	Del	Del	Double		No hits
AhTE0207	YI-0311	ScaI	8iSC00H05	DE998819						AGTGCATAGCGGTTTCAAGTAA	CGCTAGATCCGAAAGGTTAAGA	342	n.a.	n.a.	n.a.	n.a.	n.a.		No hits
AhTE0208	YI-0311	ScaI	8iSC00I01	DE998820	TATATACAT	TATATACAT	TIR4	TIR5	AhMITE1-3	TTCTTTCAAGCTCCCTTACTGG	ACATCATTTTGACCATTGGATG	447	n.a.	n.a.	n.a.	n.a.	n.a.		No hits
AhTE0209	YI-0311	ScaI	8iSC00J01	DE998821	AAAAAAAAA	AAAAAAAAA	TIR2	TIR3	AhMITE1-2	TAAGCCCCCACTGCTAAGTAAA	TTGTGGTTGATGATAGCACTCC	386	In	In	In	In	Double		No hits
AhTE0210	YI-0311	ScaI	8iSC00K02	DE998822	AATAAATAA	ATTAATATA				TTTATTGGGAGCTACTCAAATG	ACTGCGTTGGACTTTATAGTGG	447	n.a.	n.a.	n.a.	n.a.	n.a.		No hits
AhTE0211	YI-0311	ScaI	8iSC00K05	DE998823	AAAAAGTTA	AAAAAGTTA	TIR4	TIR5	AhMITE1-3	TTTACCAAACATTTCCGTATTT	CTTTTTGGTGGCTACTCCAATG	342	In	In	In	Del	Single	Tested	No hits
AhTE0212	YI-0311	ScaI	8iSC00L01	DE998824	TTGAAAAAA	TTGAAAAAA	TIR4	TIR5	AhMITE1-3	TGGTAGCCTGAAAATGAGGTTT	GCATTGTGCCGATCAGTTAATA	364	In	In	In	Del	Double	Tested	conserved hypothetical protein [Ricinus communis]	97.4	3e-18
AhTE0213	YI-0311	ScaI	8iSC00L04	DE998825	ATATATTTA	ATATATTTA	TIR1	TIR1	AhMITE1-1	CCTTAAATATCCACCACCCAAA	CATCAGTCATCCATGCAGATTT	373	In	In	In	Del	Single	Tested	unnamed protein product [Glycine max]	96.3	6e-18
AhTE0214	YI-0311	ScaI	8iSC00M03	DE998826	AAAAATAAA	AAAAATAAA	TIR1	TIR1	AhMITE1-1	AAGGTGGAAGGCTAGTTCAAAA	GGATGGGATACATTATCCTTTTCTT	323	In	In	In	In	Single		PREDICTED: similar to Gag-protease-integrase-RT-RNaseH polyprotein [Vitis vinifera]	142	6e-32
AhTE0215	YI-0311	SspI	8iSS00A11	DE998828	ATAAAAGAA	ATAAAAGAA	TIR2	TIR3	AhMITE1-2	GCAGTTTAATGTAGTAGGAGTAAGAAA	CTTCTTTTCCCGTGGCTATATG	413	In	In	In	In	Single		No hits
AhTE0216	YI-0311	SspI	8iSS00A12	DE998829						GTCTGATCTTGGGGATGAGAAC	GCGGTAATCGATGTTAGCTGTA	374	n.a.	n.a.	n.a.	n.a.	n.a.		No hits
AhTE0217	YI-0311	SspI	8iSS00B12	DE998830	TTTTTGGAT	TTTTTGGAT	TIR2	TIR3	AhMITE1-2	TCTTCTCTCTCCACCATCACAA	CCAACTGCCAACTTTTATTTGA	499	Del	In	Del	Del	Double		No hits
AhTE0218	YI-0311	SspI	8iSS00B13	DE998831	TATTTTTAA	TATTTTTAA	TIR2	TIR3	AhMITE1-2	ATGGAGTTTCAGCAAATGAGGT	GAAAATCAAAACTGGCTGCAT	343	In	In	In	Del	Single	Tested	predicted protein [Populus trichocarpa]	106	2e-37
AhTE0219	YI-0311	SspI	8iSS00B15	DE998832	TTATTTTTT	ATCAAACAA				TTCAATCGGAGGACTCATTTTT	ATCGTTGACGCGTTATTTTCTT	306	n.a.	n.a.	n.a.	n.a.	n.a.		No hits
AhTE0220	YI-0311	SspI	8iSS00C11	DE998833	AAAAAATTA	AAAAAAATT				GGGCAGAATGGATACCTACAAA	AACATCCAGCACCTATCAAACC	334	In	In	In	In	Single		No hits
AhTE0221	YI-0311	SspI	8iSS00C12	DE998834	TTAAAATTT	TTAAAATTT	TIR2	TIR3	AhMITE1-2	TCCTTTTCTTACACGAATTCTTCTTT	AATATCCCCAACCATTCACAAA	472	n.a.	n.a.	n.a.	n.a.	n.a.		No hits
AhTE0222	YI-0311	SspI	8iSS00C15	DE998835	TAAAAATAT	TAAAAATAT	TIR4	TIR5	AhMITE1-3	ATTCACACCCAAAACAAAACAT	ACGAGGATCGATCGTTATACAT	419	In	In	In	Del	Single	Tested	No hits
AhTE0223	YI-0311	SspI	8iSS00D12	DE998836	AAGATATAA	AAGATATAA	TIR6	TIR1	AhMITE1-5	AGTAGAAAACATGGGCTTGCTC	GGTTTTTCCCATCAAATCTCCT	302	In	In	In	In	Single		No hits
AhTE0224	YI-0311	SspI	8iSS00D14	DE998837	ATTTCAAAA	ATTTCAAAA	TIR2	TIR3	AhMITE1-2	TTCATACACCTGCACAACATCA	CCTACATCTCGAGGAATCCAAC	484	n.a.	n.a.	n.a.	n.a.	n.a.		No hits
AhTE0225	YI-0311	SspI	8iSS00D15	DE998838	TTATTTAAT	TTATTTAAT	TIR2	TIR3	AhMITE1-2	TGCCACTATTATGAGACCATGC	AGAATGTTCCAGACTCCAGAGC	473	n.a.	n.a.	n.a.	n.a.	n.a.		No hits
AhTE0226	YI-0311	SspI	8iSS00E12	DE998839						CCCCTTTTCGATAATGACTCAG	TTTGTTTTTGACGTCCAATGTC	380	n.a.	n.a.	n.a.	n.a.	n.a.		No hits
AhTE0227	YI-0311	SspI	8iSS00E13	DE998840	TAGAATTAA	TAGAATTAA	TIR4	TIR5	AhMITE1-3	CAAACAGTTATCCACGTGCTGT	CAACTCATGCAGCGCTAACTAC	441	Del	In	Del	Del	Double		No hits
AhTE0228	YI-0311	SspI	8iSS00E14	DE998841						CCAGGAGCTAGAGGGGAATAAT	CATTTTCTCTCACTACAAATCAGACTC	424	n.a.	n.a.	n.a.	n.a.	n.a.		No hits
AhTE0229	YI-0311	SspI	8iSS00G14	DE998842	TTTTTCCTT	TTTTTCCTT	TIR2	TIR3	AhMITE1-2	TGTTTACATTGCTGCCTCTTGT	CATTGGCCACAAGTTTCAAATA	378	In	In	Del	Del	Double	Tested	No hits
AhTE0230	YI-0311	SspI	8iSS00H15	DE998843	TTGAATTAA	TTGAATGAA				TGGGTGAGATATGATCATGAGG	CTTCTTTGTGTTTGCTTGCTTG	400	In	In	In	In	Double		No hits
AhTE0231	YI-0311	SspI	8iSS00M11	DE998844	TAATTTTAA	TAAATTTAA				TTTGGAGGCCAATTATGTGTTT	TAGGTGGGTACTCCCCTGAAG	460	In	In	In	Del	Single	Tested	PREDICTED: hypothetical protein [Vitis vinifera]	60.5	4e-07
AhTE0232	YI-0311	SspI	8iSS00N13	DE998845	TATGTATAA	TATGTATAA	TIR2	TIR3	AhMITE1-2	CGTTAAAAACTGAAGGGAAAAA	CATTCACCTTCCGCCATATTTA	337	In	In	Del	Del	Double	Tested	No hits
AhTE0233	YI-0311	SspI	8iSS00N14	DE998846	AAATAAAAA	AAATAAAAA	TIR2	TIR3	AhMITE1-2	CAGCATATTGGCTGATCAACTT	CTGATGCCATATGTGTGAAGGT	302	Del	In	Del	In	Double		No hits
AhTE0234	YI-0311	SspI	8iSS00O13	DE998847	ATTCGAGAA	CGAGAAGGG				TGGAGATCTTTTTCCCTTTAGC	TTTGACTAGAAAGCCCAAAACC	340	n.a.	n.a.	n.a.	n.a.	n.a.		No hits
AhTE0235	YI-0311	SspI	8iSS00O15	DE998848	TAAAAACTT	AAATAACTT				TTGTTATCTAGTGGCGGTTTCA	AGGAGTGATTCAAACAAACTTGA	340	n.a.	n.a.	n.a.	n.a.	n.a.		No hits
AhTE0236	YI-0311	HpyCH4V	8iHP01A13	DE998707	AAATTGTAT	AAATTGTAT	TIR2	TIR3	AhMITE1-2	AGGGACAACAAGCAAATCACTAA	GTACAATTTGTGCCATCTTGGAA	513	In	In	In	In	Single		pherophorin-C1 protein precursor [Chlamydomonas reinhardtii]	53.9	4e-05
AhTE0237	YI-0311	HpyCH4V	8iHP01A22	DE998708	TTATATTAA	TTATATTAA	TIR2	TIR3	AhMITE1-2	AAAAATAGTGATGAGCTTGATTGA	AATAAAAACCCCAAAGCCACATA	545	In	In	In	Del	Double	Tested	No hits
AhTE0238	YI-0311	HpyCH4V	8iHP01A24	DE998709	TAAAGTGAA	AAATAGGAG				GGACCCTAGAATTCCAACCTTAAT	CATTTGATACACACATTTCACCTT	550	In	In	In	In	Single		No hits
AhTE0239	YI-0311	HpyCH4V	8iHP01B16	DE998710	TTATTATTT	TTATTATTT	TIR2	TIR3	AhMITE1-2	TTTTCATAGTAACGATGCGCTAA	TGTCATTCTTTTATTACATTATTCTCA	450	In	In	In	In	Double		No hits
AhTE0240	YI-0311	HpyCH4V	8iHP01B18	DE998711	TTATTCTAA	TTATTCTAA	TIR7	Unique		GCTTCACTTCACGAATGATGTATT	GGGTGAAGCAAAAATGTCTAAAA	519	In	In	In	In	Single		No hits
AhTE0241	YI-0311	HpyCH4V	8iHP01C16	DE998713	ATATATATA	ATATATATA	TIR2	TIR3	AhMITE1-2	ACTTTGGTTGAATCTCCAAGTGA	ATCATCCATTGTTGAGGAACATC	455	In	In	In	In	Double		No hits
AhTE0242	YI-0311	HpyCH4V	8iHP01C17	DE998714						TGTCAACAGTGAACTATGGCATC	TTTGGTTCAGAAATGTACCCTTG	538	n.a.	n.a.	n.a.	n.a.	n.a.		No hits
AhTE0243	YI-0311	HpyCH4V	8iHP01C19	DE998715	TTATGATTA	TTAAATTAA				CCCCCAAGTTGCTTTCTATCTAT	AGTATTGGTGGTTGGTAACGATG	499	n.a.	n.a.	n.a.	n.a.	n.a.		No hits
AhTE0244	YI-0311	HpyCH4V	8iHP01C20	DE998716						AAAAAGGTTTGGTGATGAGTGAG	GTGTCATTTATTTTGGTGCCATT	466	In	In	In	In	Single		No hits
AhTE0245	YI-0311	HpyCH4V	8iHP01C21	DE998717	TTATTATAA	TTATTATAA	TIR4	TIR5	AhMITE1-3	GCATGTTTTCAATCATAGCACAA	CATAAGCTAATGAAATGGAGAATTT	475	In	In	In	Del	Double	Tested	No hits
AhTE0246	YI-0311	HpyCH4V	8iHP01C23	DE998718	ATATAAATA	ATATAAATA	TIR2	TIR3	AhMITE1-2	AGGCCAAACAAATAACAACAAGA	AAACACAACAGAAAGGACCAAAA	515	In	In	In	Del	Double	Tested	No hits
AhTE0247	YI-0311	HpyCH4V	8iHP01C24	DE998719	TAAATATAT	TAAATATAT	TIR2	TIR3	AhMITE1-2	CGAATTTGGACCAACTCTATCTG	GGCTATATCTTAAAAACCAAAATCG	493	In	In	In	In	Single		No hits
AhTE0248	YI-0311	HpyCH4V	8iHP01D13	DE998720	TACTTTTTA	CCCTACTTT				CAGCCTTAACCCTAGCACTTTTT	TTAGAATTGTAGGTGGTGGGTTG	471	Del	In	Del	Del	Single		No hits
AhTE0249	YI-0311	HpyCH4V	8iHP01D21	DE998721	TTTATTTTA	TTTATTTTA	TIR2	TIR3	AhMITE1-2	TGTCTTTGATGTGTGTTTCTTGTTT	TAAAAGTTTGTTTAGATGTATGTTGTT	452	In	In	In	Del	Double	Tested	No hits
AhTE0250	YI-0311	HpyCH4V	8iHP01D22	DE998722	TTCTTACTC	TTTTTTACT				TATAGGCAGATCAACTTGCCATT	CCGTCAACCTTAGAGAATCATTG	484	In	In	In	In	Single		No hits
AhTE0251	YI-0311	HpyCH4V	8iHP01D23	DE998723	TTCAATTTA	TTCAATTTA	TIR2	TIR3	AhMITE1-2	GCGTCGTCTTCAATTAGGTTACT	AAAGATCAACAAAGAGCAATGAAA	550	In	In	In	Del	Double	Tested	hypothetical protein RCOM_0453040 [Ricinus communis]	75.5	1e-11
AhTE0252	YI-0311	HpyCH4V	8iHP01E13	DE998724	TTATATTAT	TTATATTAT	TIR2	TIR3	AhMITE1-2	TCGAGTTTTCTACGTGTGTAATATAGG	GAGTAGGATCTGGGAAGGGATAA	497	n.a.	n.a.	n.a.	n.a.	n.a.		No hits
AhTE0253	YI-0311	HpyCH4V	8iHP01E20	DE998725	TTAAATTTT	TTAAATTTT	TIR2	TIR3	AhMITE1-2	ATTTTAAGAAACCCGAAACCAAA	CTTCACACGAGTGAGTAGTGACC	507	n.a.	n.a.	n.a.	n.a.	n.a.		No hits
AhTE0254	YI-0311	HpyCH4V	8iHP01E21	DE998726	ATAAATGAA	ATAAATGAA	TIR2	TIR3	AhMITE1-2	CTTTCTTTCTATTCGTGCCAAAA	TTAAAGATCTGTAGCTGGCCAAA	494	In	In	In	Del	Single	Tested	No hits
AhTE0255	YI-0311	HpyCH4V	8iHP01E23	DE998727	TTACATTTA	TTACATTTA	TIR2	TIR3	AhMITE1-2	ACAAACAATGCTGGAGCAACTAT	CAGTGTTTCCAATTTCCATCAAT	453	In	In	In	In	Double		No hits
AhTE0256	YI-0311	HpyCH4V	8iHP01F13	DE998728						AAGAAAGCTTGAAAAGCCAATCT	GGCGAATACCTAACTCGATCTCT	519	n.a.	n.a.	n.a.	n.a.	n.a.		No hits
AhTE0257	YI-0311	HpyCH4V	8iHP01F15	DE998729	TTATATTTA	TTATATTTA	TIR2	TIR3	AhMITE1-2	TTATTTATACCAACTTTCTTTAGCTTT	ACGCGACATCATTAAAAGAAGAA	506	n.a.	n.a.	n.a.	n.a.	n.a.		No hits
AhTE0258	YI-0311	HpyCH4V	8iHP01F16	DE998730	TTATATAAA	TTATATAAA	TIR2	TIR3	AhMITE1-2	TTTTTATTCACCAGCTTAAGTTTT	GGGACTTTTGGTAGCTATCTTCA	503	n.a.	n.a.	n.a.	n.a.	n.a.		No hits
AhTE0259	YI-0311	HpyCH4V	8iHP01F23	DE998731	TGAGAACAT	TGAGAACAT	TIR2	TIR3	AhMITE1-2	GATTGAATTACAAAATCAACTCTTT	GGGACGGATCTACATAGGAGAGT	492	n.a.	n.a.	n.a.	n.a.	n.a.		No hits
AhTE0260	YI-0311	HpyCH4V	8iHP01G19	DE998732	ATTATTTAA	ATTATTTAA	TIR2	TIR3	AhMITE1-2	ACTACTACGCCTAACCCAATGGT	AGACGGAATGACCAAGTCCTAAT	460	In	In	In	In	Single		No hits
AhTE0261	YI-0311	HpyCH4V	8iHP01G22	DE998733	TAATTCAAA	TAATTCAAA	TIR4	TIR5	AhMITE1-3	ATATAACAAACTCCCCTCCTCCA	TCACCACAAAACAACTCAAAGAA	474	In	In	In	Del	Double	Tested	No hits
AhTE0262	YI-0311	HpyCH4V	8iHP01H16	DE998734						CTCTCACAGAGGAGGGATAAGGT	AAATGACCTGAACCCTTACAACA	521	n.a.	n.a.	n.a.	n.a.	n.a.		No hits
AhTE0263	YI-0311	HpyCH4V	8iHP01H17	DE998735	TTCCAAAGT	TCTTCCAAA				CGATAAGCTTCTGTGATCTACCC	GCAAAACATGAGTAACTTTGGAA	533	n.a.	n.a.	n.a.	n.a.	n.a.		No hits
AhTE0264	YI-0311	HpyCH4V	8iHP01H18	DE998736	TAACTTAAA	TAACTTAAA	TIR6	TIR1	AhMITE1-5	ATCTGACCAAAAGAAAAGCATCA	TATACATTGGCCTGAAAACAAGG	451	n.a.	n.a.	n.a.	n.a.	n.a.		No hits
AhTE0265	YI-0311	HpyCH4V	8iHP01H19	DE998737						ACAGGTTTCGATTTACTCATGCT	GACTCATTTGAGTGAAAGAGAAAAA	536	n.a.	n.a.	n.a.	n.a.	n.a.		No hits
AhTE0266	YI-0311	HpyCH4V	8iHP01H24	DE998738	AAAAAAAAA	AAAAAAAAA	TIR1	TIR1	AhMITE1-1	TGACCAAGAAATTGGCTATTGAT	GGTTGGTTTGGCACTATTAACTG	475	n.a.	n.a.	n.a.	n.a.	n.a.		No hits
AhTE0267	YI-0311	HpyCH4V	8iHP01I15	DE998739	ATTATTATT	TTATTATTA				GGCTTTGTACTGTAACGATGACC	AGAGTGGAGGAGGAGGTAATTTG	481	In	In	In	In	Double		No hits
AhTE0268	YI-0311	HpyCH4V	8iHP01I24	DE998741	TAAAAAGTA	TAAAAAGTA	TIR4	TIR5	AhMITE1-3	GAAGGCCTATCTCATTTTGTTTG	CGCCGTTACCTAGGTTTTAGAAT	550	Del	In	Del	Del	Single		No hits
AhTE0269	YI-0311	HpyCH4V	8iHP01J20	DE998742						AAAATAGCCCCGGAAATTTTATT	TTTTTAATCCATGGTGAGCAAAT	466	n.a.	n.a.	n.a.	n.a.	n.a.		No hits
AhTE0270	YI-0311	HpyCH4V	8iHP01J22	DE998743	TCATTTTGG	ATTTTGGGT				GGTTGGATTTAGGGTTTCAAAAG	TAACCAGGGAACAGAGAATGCTA	495	n.a.	n.a.	n.a.	n.a.	n.a.		No hits
AhTE0271	YI-0311	HpyCH4V	8iHP01K13	DE998744	ATCATTTAT	ATCATTTAT	TIR1	TIR1	AhMITE1-1	TAGAAGGGAGACCTAAGGACAGG	GCTCTGATGGGGTAAGGTAAGAA	479	Del	In	Del	Del	Double		No hits
AhTE0272	YI-0311	HpyCH4V	8iHP01K16	DE998745	ATAAATTAA	ATAAATTAA	TIR7	TIR6	AhMITE1-6	AAACTTCATTGCGATTGTTTACG	TAAGTCAGTTTTGAGGTGCCATT	492	In	In	In	In	Single		No hits
AhTE0273	YI-0311	HpyCH4V	8iHP01K18	DE998746						CAGAGTGGGGAATTAGAGTTGTTT	GCATGATGATTTTCGTTGAGTAA	453	n.a.	n.a.	n.a.	n.a.	n.a.		No hits
AhTE0274	YI-0311	HpyCH4V	8iHP01K22	DE998748						CGATCATACATGCTGTTGGATTA	GAAAGAGAGAGATGGGGAGAAGA	501	In	In	In	In	Single		No hits
AhTE0275	YI-0311	HpyCH4V	8iHP01K23	DE998749	TTATTATTA	TTATTATTA	TIR2	TIR3	AhMITE1-2	TCCATTCCCATTCTTCCTATTTT	CCATGTGTGTCTCCGAAATTAAA	473	n.a.	n.a.	n.a.	n.a.	n.a.		No hits
AhTE0276	YI-0311	HpyCH4V	8iHP01L13	DE998750	ACATATTAA	ATTATGTAT				CAAAAGCAACAAGCACAACATAA	TATTGAAGGTTTTTGCTGGACAT	478	n.a.	n.a.	n.a.	n.a.	n.a.		No hits
AhTE0277	YI-0311	HpyCH4V	8iHP01L14	DE998751						AAAAATTAGTGCAAGGATCCAAT	TGTGAGCTTAGCATGTCAGAAAA	471	n.a.	n.a.	n.a.	n.a.	n.a.		No hits
AhTE0278	YI-0311	HpyCH4V	8iHP01L17	DE998752	TTGACTTTA	TTGACTTTA	TIR2	TIR3	AhMITE1-2	CTTTTCTTTTGTAATGAATCTGTTTTT	GCAATGCTAATATGCTAAATCGTT	511	In	In	In	Del	Single	Tested	No hits
AhTE0279	YI-0311	HpyCH4V	8iHP01M13	DE998753	AAAAAAAAA	AAAAAAAAA	TIR2	TIR3	AhMITE1-2	GACCAAATTGACAATGGGATTTA	AGCAAGGATATTTGTTCTTGGTG	510	In	In	In	In	Single		No hits
AhTE0280	YI-0311	HpyCH4V	8iHP01M16	DE998754	TTATTTATA	TTATTTATA	TIR2	TIR3	AhMITE1-2	GACAGAAATATGTGAGCATGGTG	AGTAGGCATTAGGCTGAACATCA	523	In	In	In	In	Single		AKIN beta4 [Medicago truncatula]	94.4	2e-17
AhTE0281	YI-0311	HpyCH4V	8iHP01N13	DE998755	TTGTTAAAT	TTGTTAAAT	TIR2	TIR3	AhMITE1-2	TTTGCTGGATATTGGTGATCATT	CAAGTTACAGCAACAAATTTAACAA	504	In	In	In	In	Double		No hits
AhTE0282	YI-0311	HpyCH4V	8iHP01N14	DE998756						CCCAAAAACTACTTGGTTATGGTT	GAATGCGAAGAAGAAGGAGAAA	529	In	In	In	Del	Single	Tested	No hits
AhTE0283	YI-0311	HpyCH4V	8iHP01N17	DE998757	ATAATAAGA	ATAATAAGA	TIR2	TIR3	AhMITE1-2	TCGGACACTTCATTATTTTCGAC	TGTGTTTGTGGTTACGTCTGTTC	497	In	In	In	Del	Double	Tested	unknown [Medicago truncatula]	71.6	2e-10
AhTE0284	YI-0311	HpyCH4V	8iHP01N18	DE998758	ATTTTATAT	ATTTTATAT	TIR4	TIR5	AhMITE1-3	TGTTGTGCTTGCTTTCTTTACTT	CACAAACAACATCGTCAGGTCTA	496	n.a.	n.a.	n.a.	n.a.	n.a.		No hits
AhTE0285	YI-0311	HpyCH4V	8iHP01N21	DE998759	TATACTTTA	TTATATTTT				AGAACGACTTTACAGGAGGGAAC	TTTCTTTTTACCCCAAACAAAGC	520	In	In	In	In	Double		No hits
AhTE0286	YI-0311	HpyCH4V	8iHP01N23	DE998760	AAACTATAA	AAACTATAA	TIR1	TIR1	AhMITE1-1	TTTTCTATTTTTGGACGGAAAAC	AAAAGTAACAAGAATAGAGGCTCATCA	450	In	In	In	In	Double		No hits
AhTE0287	YI-0311	HpyCH4V	8iHP01N24	DE998761	TAATTTTTT	TAATTTTTT	TIR4	TIR5	AhMITE1-3	CACTGAGTTTAATGGTATTTCCAA	AATTCAATTATACATGTTCCGTGT	532	Del	In	Del	Del	Single		No hits
AhTE0288	YI-0311	HpyCH4V	8iHP01O14	DE998762	TTAGAATAA	TTAGAATAA	TIR7	TIR6	AhMITE1-6	CACCTGTCATGTCACCTAAAACA	TGAATGGTAAATTGTGTAAGAGGAA	531	In	In	In	In	Single		No hits
AhTE0289	YI-0311	HpyCH4V	8iHP01O20	DE998763						TGGACGAAAATGTATTCCTTCAT	CATATACCTGTCCTGCCGATAAG	497	n.a.	n.a.	n.a.	n.a.	n.a.		No hits
AhTE0290	YI-0311	HpyCH4V	8iHP01P15	DE998764	TAAAGACAA	AAAATTAAA				GAGTCGCAGCTCTTATGGAGTTA	AAGAAAGGTACGAGGAATTGAGG	511	In	In	In	In	Single		No hits
AhTE0291	YI-0311	HpyCH4V	8iHP01P16	DE998765	ATAAAAAAA	ATAAAAAAA	TIR4	TIR5	AhMITE1-3	CGGATTCAGCAACAATCATACTT	CATGAATAAAAATTCGGCAAAAA	455	n.a.	n.a.	n.a.	n.a.	n.a.		No hits
AhTE0292	YI-0311	HpyCH4V	8iHP01P20	DE998766	ATTAATATA	AATAAATAA				CGTTGGACTTTATAGTGGGCAAT	AAACCCATAGGTGCCCTCTC	532	n.a.	n.a.	n.a.	n.a.	n.a.		No hits
AhTE0293	YI-0311	SspI	8iSS01A03	DE998849	TATATATAA	TATATATAA	TIR2	TIR3	AhMITE1-2	CATTAGGTGACGCTTTTCTTTGT	TGACCAGTTAATGTTAGGCCACT	533	n.a.	n.a.	n.a.	n.a.	n.a.		No hits
AhTE0294	YI-0311	SspI	8iSS01A12	DE998850	TTGTTAAAT	TTGTTAAAT	TIR2	TIR3	AhMITE1-2	TTATCTGTGCCGAAATGAAAACT	AGCGAAAATGCAACAAAATAAAA	452	In	In	In	Del	Double	Tested	No hits
AhTE0295	YI-0311	SspI	8iSS01B03	DE998851	TTATATTAT	TTATATTAT	TIR2	TIR3	AhMITE1-2	GACAATTTTAATGGCAGAAGCAG	TGTTGATCAAAATCCCAGAAAGT	453	In	In	Del	In	Double	Tested	No hits
AhTE0296	YI-0311	SspI	8iSS01B12	DE998852	TTAATTAAT	TTAATTAAT	TIR2	TIR3	AhMITE1-2	ACTTCAAATCTGACGCACCTACT	CAATTCATGTTCTAGCAAGGGTTA	484	In	In	In	Del	Single	Tested	No hits
AhTE0297	YI-0311	SspI	8iSS01C04	DE998853	ATTAACATT	ATTAACATT	TIR4	TIR5	AhMITE1-3	TTTGCAAATAATTATCAATGTTCA	TGGTTCCAGAGAGAGTGTTTGTT	521	n.a.	n.a.	n.a.	n.a.	n.a.		No hits
AhTE0298	YI-0311	SspI	8iSS01C05	DE998854						ATCATCACGTCTAGCAAATTCGT	TTAAGTTTGAATTTTTGGCATGG	459	In	In	In	In	Double		No hits
AhTE0299	YI-0311	SspI	8iSS01C11	DE998855	TTTAAATAA	TTTAAATAA	TIR2	TIR3	AhMITE1-2	TCATGTCCTGAAAAGGTAAACAAA	GTAAAACAAGGCAAGACCACAAG	476	n.a.	n.a.	n.a.	n.a.	n.a.		No hits
AhTE0300	YI-0311	SspI	8iSS01G06	DE998857	CAGAAGACT	TTTTATTTT				GGTTGTGTAATCCAATTTCCACT	TCGTCCCATTCATAGTTCTTTTG	472	In	In	Del	Del	Single	Tested	No hits
AhTE0301	YI-0311	SspI	8iSS01H01	DE998858						TTCAAGAAGTTGCAAAGCTTACG	TAGTTAGCCTATCCCTTCCACCA	465	In	In	In	In	Single		No hits
AhTE0302	YI-0311	SspI	8iSS01H04	DE998860	TTATATTTC	TTATATTTC	TIR4	TIR5	AhMITE1-3	TGCAAATTGGGATATTATATTTCG	TAAAATACCAAACCACAGGCAAC	546	In	In	In	Del	Single	Tested	No hits
AhTE0303	YI-0311	SspI	8iSS01H05	DE998861	ATACTAAAA	ATACTAAAA	TIR2	TIR3	AhMITE1-2	AAGATGCATACCTTTGGTTTTCT	CTGCACTTAAGCCAACTTCTCAT	452	In	In	In	Del	Single	Tested	No hits
AhTE0304	YI-0311	SspI	8iSS01I03	DE998862	TAACTTTTA	TAACTTTTA	TIR1	TIR1	AhMITE1-1	CTAATCAGAACAAGAGAAGTATAAGGT	AATGCCTTAGAGTATTGGTCGAA	526	In	In	In	In	Single		No hits
AhTE0305	YI-0311	SspI	8iSS01J04	DE998863	TATTTCTTT	TATTTCTTT	TIR2	TIR3	AhMITE1-2	CTCATTGACCATGACTATCACGA	CGAAACGTTCTCCTATTTGAATG	464	In	In	In	Del	Double	Tested	No hits
AhTE0306	YI-0311	SspI	8iSS01J10	DE998864	CCCAAAAAT	AAAAAATTT				TCATTATGGTCATCGTCTTCTTTT	GTTCTATGTTTTCACGCTTTTT	487	In	In	In	In	Single		No hits
AhTE0307	YI-0311	SspI	8iSS01K10	DE998865	TCCATAAAA	ATAAAATTA				ACCATCAAACTCATCACCTCAGT	CGCTCGTAAGAAAGACGAGAATA	508	In	In	In	In	Single		No hits
AhTE0308	YI-0311	SspI	8iSS01L04	DE998866	TATATTCTT	TATATCCCT				GCCAAAATCTAACCACTTCGATA	TTAAATGAAAAATAATGTGATAGGG	516	n.a.	n.a.	n.a.	n.a.	n.a.		No hits
AhTE0309	YI-0311	SspI	8iSS01L12	DE998867						TCCTTGGAGATTTAAAACGTAGC	TTTTTGTCTCATATGTTTCCACT	478	n.a.	n.a.	n.a.	n.a.	n.a.		No hits
AhTE0310	YI-0311	SspI	8iSS01M03	DE998868	AATAACTTT	AATAACTTT	TIR2	TIR3	AhMITE1-2	TTCGGCAGATAGGGACTTATGTA	GTTCTCTTGGTATTTCTTTTATTGTT	452	In	In	In	In	Double		No hits
AhTE0311	YI-0311	SspI	8iSS01M06	DE998869						AGCATTCTCACAGAGGATTTTTG	CGGTAATGCTTTGAAAGTTACCA	498	n.a.	n.a.	n.a.	n.a.	n.a.		No hits
AhTE0312	YI-0311	SspI	8iSS01M07	DE998870						GTGTCATTTATTTTGGTGCCATT	AAAAAGGTTTGGTGATGAGTGAG	466	In	In	In	In	Single		No hits
AhTE0313	YI-0311	SspI	8iSS01N07	DE998871	TATTTTTTA	TATTTTTTA	TIR4	TIR5	AhMITE1-3	TGCAGTTATAGTTTGTGCAGTTTC	AGGTTGAATGACTGAGGCATATT	548	In	In	In	Del	Double	Tested	No hits
AhTE0314	YI-0311	SspI	8iSS01N09	DE998872						ATTAAAATCACGCAGTTTTGGAA	ACGAAAAATTTAGTCCGACAGGT	498	In	In	In	In	Single		No hits
AhTE0315	YI-0311	SspI	8iSS01N11	DE998873	TATATATAC	TATATATAG				TTGATTGAACAAGAGCTTATAGTTT	TGTGGACATAGGCAAACTCTTTT	455	In	In	In	In	Single		No hits
AhTE0316	YI-0311	SspI	8iSS01N12	DE998874						AAAAAGGTTTGGTGATGAGTGAG	CCCTATAAAAAGGGTCCAGAAAT	520	In	In	In	In	Single		No hits
AhTE0317	YI-0311	SspI	8iSS01O03	DE998875	ATATATATT	ATATATATT	TIR2	TIR3	AhMITE1-2	AGTTGATGATGATGTTTGGTGTT	CCATCCAGCCACTAAAAATAAAA	450	In	In	In	Del	Double	Tested	No hits
AhTE0318	YI-0311	SspI	8iSS01O07	DE998876	AAAGTAAAT	AAAGTAAAT	TIR2	TIR3	AhMITE1-2	TGTAGCTTCGTAAAATCACAGCA	CAGAGCTCCAGTAACCTGTTTTG	547	In	In	In	In	Double		No hits
AhTE0319	YI-0311	SspI	8iSS01P12	DE998878	TAAACAAAA	TAAACAAAA	TIR1	TIR1	AhMITE1-1	ATTCGAAAACCCAAAATTTCATT	AAAGTTGGTGTGTCATTCTGAAAA	486	In	In	In	Del	Single	Tested	No hits
AhTE0320	YI-0311	HaeIII	8iHA01A01	DE998457	TTTTTAATT	TTTTTAATT	TIR4	TIR5	AhMITE1-3	AAACTTTGAAGGCTCCAGCA	GCGAGCCAAAGGAAATATGA	494	In	In	In	In	Single		No hits
AhTE0321	YI-0311	HaeIII	8iHA01A04	DE998458	TTATTTTAA	TTATTTTAA	TIR7	TIR6	AhMITE1-6	CTTCGATGGCTCACTGGTTC	CCAACATGACGAATGAAGGA	460	In	In	In	In	Single		No hits
AhTE0322	YI-0311	HaeIII	8iHA01A05	DE998459	ATAACAAAT	ATAACAAAT	TIR6	TIR7	AhMITE1-4	GGGGTTTTCGGGTAAGTGAT	AAAGCAGAAGCATACTACGTTGA	537	In	In	In	In	Single		No hits
AhTE0323	YI-0311	HaeIII	8iHA01B12	DE998460	ACAAGGTTA	ACAAGGTTA	TIR6	TIR7	AhMITE1-4	TGGGGAGGGAGAGAGAAAAT	CCCCCATACATTCAATTCCA	501	In	In	In	Del	Single	Tested	No hits
AhTE0324	YI-0311	HaeIII	8iHA01B17	DE998461	AACATCTAA	AACATCTAA	TIR6	TIR7	AhMITE1-4	TTTCAACAATGCAAACCCAA	GTGGATGTGGGAGTTTGTGA	521	In	In	In	Del	Single	Tested	No hits
AhTE0325	YI-0311	HaeIII	8iHA01B19	DE998462	ATTTTTGGT	ATTATTTTT				CCAAACACTATGACCATACCCA	CGCGTAGTTCACCTCTAGCC	406	In	In	In	In	Single		PREDICTED: hypothetical protein [Vitis vinifera]	85.9	9e-15
AhTE0326	YI-0311	HaeIII	8iHA01D11	DE998463	TTTTATGGT	ATTTTTTAT				TGTCCACATCCTACCTGTTGT	GAATAATGCATGGGACCAGAA	518	In	In	In	In	Single		No hits
AhTE0327	YI-0311	HaeIII	8iHA01E06	DE998464	ATTTTTTTT	TTTTTTTTT				TCAATGCGTATTTGAAGGCA	TGATGCCACACTTCCAACAT	410	In	In	In	In	Double		hypothetical protein [Vitis vinifera]	68.9	1e-09
AhTE0328	YI-0311	HaeIII	8iHA01E08	DE998465	ATATATATA	ATATATATA	TIR4	TIR5	AhMITE1-3	CAGTGGATGCATTCTACTCCAG	AATTCGTGCCCAAATTGAGT	427	In	In	In	Del	Double	Tested	No hits
AhTE0329	YI-0311	HaeIII	8iHA01E11	DE998466	TTTATTTAA	TTTATTTAA	TIR6	TIR7	AhMITE1-4	TTTGCATAATGGAGTGTCGG	GTGTGCAAAGGCAACAGGTA	554	In	In	In	In	Single		No hits
AhTE0330	YI-0311	HaeIII	8iHA01F01	DE998467	TTAAATTAA	TTAAATTAA	TIR6	TIR7	AhMITE1-4	ATGAAACGTGCATGGAACAA	TTCCACGTCCATGCAAAATA	366	In	In	In	In	Single		No hits
AhTE0331	YI-0311	HaeIII	8iHA01F17	DE998468	ATATTTTAT	ATATTTTAT	TIR4	TIR5	AhMITE1-3	TGATTTTTCTTTAGGTGCCACA	GGATTCTTAATTGGCTGGCA	544	In	In	In	In	Single		No hits
AhTE0332	YI-0311	HaeIII	8iHA01F21	DE998469	TTTATTTTA	TTTATTTTA	TIR6	TIR7	AhMITE1-4	TGGGACCAATGGTTTCCTAA	CCAGCATGTCCTTGCATTAC	363	In	In	Del	Del	Double	Tested	NLP1 (NITRILASE-LIKE PROTEIN 1); N-carbamoylputrescine amidase/ hydrolase, acting on carbon-nitrogen (but not peptide) bonds [Arabidopsis thaliana]	62.4	1e-07
AhTE0333	YI-0311	HaeIII	8iHA01F22	DE998470	TAATTTCAA	TAATTTCAA	TIR6	TIR7	AhMITE1-4	TTGTGCTTTTGGGATGTTCA	ATGTCGGTAATTGATTCGGC	514	In	In	Del	Del	Single	Tested	No hits
AhTE0334	YI-0311	HaeIII	8iHA01G14	DE998471	TTACAAAAA	TTACAAAAA	TIR4	TIR5	AhMITE1-3	TTAATTTCCGCTCATTACAAAAA	GGAGGGAGCACCCGTACTAT	315	In	In	In	In	Single		No hits
AhTE0335	YI-0311	HaeIII	8iHA01H04	DE998472	TATGACAAA	TATGACAAA	TIR4	TIR5	AhMITE1-3	GACAAAGGTAGAGGTTAATCCCA	CCTAACATTGGGTTGGAGGA	426	In	In	In	Del	Single	Tested	No hits
AhTE0336	YI-0311	HaeIII	8iHA01H14	DE998473	AACATAAAA	AACATAAAA	TIR2	TIR3	AhMITE1-2	GCGTTCTTGGAAAATGAAAATC	ACGTGGAAGCTGGTCAAGAT	489	In	In	In	In	Single		No hits
AhTE0337	YI-0311	HaeIII	8iHA01H20	DE998474	TTTTTTATA	TCTTTTTTA				GGCCCCTAGCATTCCTCTTA	TCCCAGGTCTATTCCTATGGC	552	In	In	In	In	Single		predicted protein [Physcomitrella patens subsp. patens]	100	1e-19
AhTE0338	YI-0311	HaeIII	8iHA01I10	DE998475	TTTCTCGTA	TTTCTTGTA				GCTTCTTTCCTTTTGCAATCA	CAGCACAATTTGGCTCTTCA	464	In	In	In	In	Single		No hits
AhTE0339	YI-0311	HaeIII	8iHA01I14	DE998476	ACCTGATAA	ACCTGATAA	TIR4	TIR5	AhMITE1-3	GGCACAGGGTTGCAGTAAAT	CAAAGGTAGCACCCTTCGAG	504	In	In	In	In	Single		No hits
AhTE0340	YI-0311	HaeIII	8iHA01K23	DE998477	TTTATTAAA	TTTATTAAA	TIR6	TIR7	AhMITE1-4	CACCATGCATTACGACTTGC	TCCCGATGAGTTTGTTTTCC	344	In	In	In	In	Double		No hits
AhTE0341	YI-0311	HaeIII	8iHA01L06	DE998478	TAACATTAA	TAACATTAA	TIR2	TIR3	AhMITE1-2	CTCGCATATCCTGAGCCATT	AAAGGCTTTTCATGTTTGGG	520	In	In	In	In	Double		No hits
AhTE0342	YI-0311	HaeIII	8iHA01L10	DE998479	AATTTTATT	AATTTTATT	TIR2	TIR3	AhMITE1-2	TCTTGTGGACCCTACTATCATGC	AATGTGATGATGAACAAGGCA	339	n.a.	n.a.	n.a.	n.a.	n.a.		No hits
AhTE0343	YI-0311	HaeIII	8iHA01M16	DE998480	TTAATTTAA	TTAATTTAA	TIR2	TIR3	AhMITE1-2	CGATCGCTACTTGCTACCAC	GGACATCAATCAAGAGGCGT	418	Del	In	Del	Del	Single		No hits
AhTE0344	YI-0311	HaeIII	8iHA01N09	DE998481	ATTAATTAA	ATTAATTAA	TIR2	TIR3	AhMITE1-2	TGCAAATGACAGTAGGCACA	GCAAGTTGTTGCCTCCACTA	556	In	In	In	In	Double		No hits
AhTE0345	YI-0311	HaeIII	8iHA01N16	DE998482	TAAATTAGA	TAAATTAGA	TIR1	TIR1	AhMITE1-1	AGGCAATGATGCATGTGTGT	GTAGCGGACCCGCTTCTAAT	400	In	In	In	In	Single		microsomal oleate desaturase [Arachis hypogaea]	339	3e-91
AhTE0346	YI-0311	HaeIII	8iHA01N17	DE998483	TATCATAAT	TATCATAAT	TIR6	TIR7	AhMITE1-4	GGATACCTTCCACATTCCCA	TTTTGGGGTAATGATGACTATGC	543	n.a.	n.a.	n.a.	n.a.	n.a.		No hits
AhTE0347	YI-0311	HaeIII	8iHA01N21	DE998484	ATATATAAA	ATATATAAA	Unique	Unique		ACACTGAGTCACGCAGCAAT	TGAAGTTTGGAGAGGATGCC	325	In	In	In	Del	Single	Tested	No hits
AhTE0348	YI-0311	HaeIII	8iHA01N24	DE998485	TTATATTAT	TTATATTAT	Unique	Unique		GCCACAATGTGCTTGTTTCA	TTATGTTCCAGTTCCACGGG	378	n.a.	n.a.	n.a.	n.a.	n.a.		No hits
AhTE0349	YI-0311	HaeIII	8iHA01O04	DE998486	TTTGGATAA	TTTGGATAA	TIR2	TIR3	AhMITE1-2	TTGCCCGGTAATTTGGATAA	TGCTTTCAAGCAAAAGTGGA	333	In	In	In	In	Single		No hits
AhTE0350	YI-0311	HaeIII	8iHA01P06	DE998487	TTAGATATA	TTAAATATA				TGTGCTGTTGAAGATTCTGGA	AGAAGAAGAAGAAGCGCGTG	492	In	In	In	In	Single		No hits
AhTE0351	YI-0311	HaeIII	8iHA02A22	DE998488	ATCTAATGA	ATCTAACAT				TGGGTAGCAAGAAAGGACTCA	TTGGAGTTGCTCTCAAACGA	311	In	In	In	In	Single		No hits
AhTE0352	YI-0311	HaeIII	8iHA02A24	DE998489	AAGTTTGAA	AAGTTTGAA	TIR6	TIR7	AhMITE1-4	ACCTCATCTTGGACCTGCAT	TTTTCAGTTTTTGCGTCCTTT	332	Del	In	Del	Del	Double		No hits
AhTE0353	YI-0311	HaeIII	8iHA02B22	DE998490	TATTTTTTT	TATTTTTTT	TIR4	TIR7		CTAAAAAGAAAGGGGGCAGG	TATTGCCCTTCCAATTACGG	385	In	In	In	In	Double		No hits
AhTE0354	YI-0311	HaeIII	8iHA02E24	DE998491	TTTATTTTA	TTTATTTTA	TIR4	TIR5	AhMITE1-3	AGTCGTGTGTCGGTGTGTGT	CTTAATTCCGCCATTCAGGA	393	In	In	In	In	Double		No hits
AhTE0355	YI-0311	HaeIII	8iHA02J08	DE998492	TTATTTAAT	TTATTTAAT	TIR2	TIR3	AhMITE1-2	TGGCAAAACTTTCCTTTGCT	AACGTGAAATAAAGCACGGC	372	In	In	In	In	Single		No hits
AhTE0356	YI-0311	HaeIII	8iHA02J16	DE998493	AAAATTTAA	AAAATTTAA	TIR4	TIR5	AhMITE1-3	GGAGGAGAATGAGTTGGTGG	TGCGGTAATCTTTTCAGCAA	379	In	In	In	Del	Double	Tested	No hits
AhTE0357	YI-0311	HaeIII	8iHA02K14	DE998494	TTATTTGAA	TTATTTGAA	TIR1	TIR1	AhMITE1-1	GCCTCCCCCAGAAAGTTATC	CACATGCTTGCATCTCCAAC	379	In	In	In	Del	Double	Tested	No hits
AhTE0358	YI-0311	HaeIII	8iHA02K20	DE998495	ATATAAATA	ATATAAATA	TIR4	TIR5	AhMITE1-3	CGAGGGTCACTTGCTGAAAT	TCGATCTCTGGCAACATCAG	450	In	In	In	In	Double		No hits
AhTE0359	YI-0311	HaeIII	8iHA02O15	DE998496	TTATATTTT	TTATATTTT	TIR2	TIR3	AhMITE1-2	ATCGTTGCTTGTTAGCACGG	AAAAGCGCAAAGAAATGGGT	307	In	In	In	Del	Single	Tested	No hits
AhTE0360	YI-0311	HaeIII	8iHA02P05	DE998497	TAAAATATT	TAAAATATT	TIR2	TIR3	AhMITE1-2	GGATATGATGCCCATAGCTGA	TGCTGACTACTTGCAATGCC	374	In	In	In	Del	Single	Tested	No hits
AhTE0361	YI-0311	HaeIII	8iHA02P14	DE998498	TTAATTTTA	TTAATTTTA	TIR1	TIR1	AhMITE1-1	TTGGAGTTTATCTCAAACTCTGAAG	CCGGTAGTCCGGTAAATTAAA	411	Del	In	Del	Del	Single		No hits
AhTE0362	YI-0311	HaeIII	8iHA03B19	DE998499	AAAGAAAAA	AAAGAAAAA	TIR2	TIR3	AhMITE1-2	GGGGTTCCTTGGAGTAGCAT	GAAATCAATGCAGCTTTCCC	381	In	In	Del	Del	Double	Tested	No hits
AhTE0363	YI-0311	HaeIII	8iHA03C01	DE998501	TTAGATATA	TTAGATATA	TIR2	TIR3	AhMITE1-2	GAAGCTTCCGTTGCCTTAAA	TAATGGATAGATGCTCCGCC	519	Del	In	Del	Del	Single		No hits
AhTE0364	YI-0311	HaeIII	8iHA03C08	DE998502	CTAAAAAAA	ACAAATATA				AAAGCACAAGGGGTTGACAC	GAAGCAAACCATGCGGTTAT	375	In	In	In	In	Double		No hits
AhTE0365	YI-0311	HaeIII	8iHA03C18	DE998503	TACAAAAAA	TACAAAAAA	TIR1	TIR1	AhMITE1-1	GGTTTAAGAAACATAAGGAGGGG	TGCTACCATCCCAAGAACCT	428	In	In	In	In	Single		No hits
AhTE0366	YI-0311	HaeIII	8iHA03D09	DE998504	TTATTAAAA	TTATTAAAA	TIR2	TIR3	AhMITE1-2	ACTTGCAACCTGAACCAACC	GCCATAGGATTCCACACTCC	467	In	In	In	In	Single		unnamed protein product [Vitis vinifera]	138	4e-32
AhTE0367	YI-0311	HaeIII	8iHA03D12	DE998505	ATTATTTTA	TACTTTTTA				AGCAAATTTGGGACAAGTAAAA	TTTTTCTTTTGTTGGCTTTTCA	523	In	In	In	In	Single		No hits
AhTE0368	YI-0311	HaeIII	8iHA03P23	DE998526	ATAATATAA	ATAATATAA	TIR7	Unique		GATCTTGCAGCTCTCAAGGG	CCCTTTTTGAAAATAATGCCA	480	In	In	In	In	Single		No hits
AhTE0369	YI-0311	HaeIII	8iHA04G09	DE998534	TATATAAAA	TATATATAA				TGAGGCGAGTTGTTGAGATG	TGTTGAACGATTTGCGCTAC	460	In	In	Del	Del	Double	Tested	No hits
AhTE0370	YI-0311	HaeIII	8iHA04G16	DE998535	TTTTATTTT	TTTTATTTT	TIR4	TIR5	AhMITE1-3	ATGGGAGAATTTAGGGCGTT	CATTTGACATGTGGTTCCCA	478	In	In	In	In	Double		No hits
AhTE0371	YI-0311	HaeIII	8iHA04J12	DE998542	TTATATAAA	TTATATAAA	TIR6	TIR7	AhMITE1-4	GCTGAATCCTCTTCTGCCAC	CCAGAAACCGTTTTGCTGTAT	435	Del	In	Del	Del	Double		unknown [Medicago truncatula]	77.8	2e-12
AhTE0372	YI-0311	HaeIII	8iHA04L04	DE998545	TTGCTTTAA	TTGCTTTAA	TIR4	TIR5	AhMITE1-3	GCAATTTGGCATAGCCTCTC	CGTATTGACAAGGGTTCCGT	464	Del	In	Del	Del	Single		No hits
AhTE0373	YI-0311	HaeIII	8iHA05A22	DE998554	AAAGATAAA	AAAGATAAA	TIR4	TIR5	AhMITE1-3	TGGTGTTGGAGATGGAGACA	CACGTGAACAGCTTCCAAAA	470	In	In	Del	Del	Single	Tested	No hits
AhTE0374	YI-0311	HaeIII	8iHA05B15	DE998555	TAAGGTTTT	TAAGGTTTT	TIR4	TIR5	AhMITE1-3	GGAAGGGCATTCCATTCATA	AGATCGGCTAGACTTGCTGC	529	In	In	In	In	Single		No hits
AhTE0375	YI-0311	HaeIII	8iHA05D04	DE998556	TTGTATAAA	TTGTGTAAA				CCTGCTGTTTCCTTAACCCA	TCAGTTAAAGAAGCTATCCAATTTACA	383	In	In	In	In	Single		No hits
AhTE0376	YI-0311	HaeIII	8iHA05D14	DE998558	AAAAAATAA	AAAAAATAA	TIR1	TIR1	AhMITE1-1	TGCAATGCAATGTGGATGAT	ATGCCAGCCTCACGTTTTAT	348	Del	In	Del	In	Single		No hits
AhTE0377	YI-0311	HaeIII	8iHA05G14	DE998565	TTTTTTAAA	TTTTTTTTA				TGCATGGGTTTGGTTTAAAGT	AAGAGGCGCGCGTAAATG	458	In	In	In	In	Double		No hits
AhTE0378	YI-0311	HaeIII	8iHA05G15	DE998566	ATATATAAT	ATATATAAT	TIR2	TIR3	AhMITE1-2	ATTCAACTAGGCTCGCCATT	GCATGGTTCGGTAGATTTGG	457	In	In	Del	Del	Double	Tested	No hits
AhTE0379	YI-0311	HaeIII	8iHA05I08	DE998572	TACTATTAC	TACTATTAT				CCTTGCCATTTTACGTGTGA	TTACAGCAACGAAACCGGA	508	In	In	In	In	Single		No hits
AhTE0380	YI-0311	HaeIII	8iHA05K09	DE998577	TTTTAAAAA	TGAAAAAGA				ATCGAATCCGTGTCGAAAAC	CCCTCGGTTGAATGATGAGT	505	In	In	In	In	Single		No hits
AhTE0381	YI-0311	HaeIII	8iHA06C17	DE998594	ATTTGACAT	ATTTGACAT	TIR2	TIR3	AhMITE1-2	TGCTTTTCCGGAGTCACAAT	TGCATGTAGCAGAAAGCCAG	394	In	In	In	Del	Double	Tested	No hits
AhTE0382	YI-0311	HaeIII	8iHA07A05	DE998610	TTTAAATTA	TTTAAATTA	TIR2	TIR3	AhMITE1-2	CCAATTCCAGTTCATGCCTT	TTGTGGATCCGCCTGTAAAT	509	n.a.	n.a.	n.a.	n.a.	n.a.		PREDICTED: hypothetical protein [Vitis vinifera]	43.1	3e-08
AhTE0383	YI-0311	HaeIII	8iHA07A16	DE998613	TTAATTAAA	TTAATTAAA	TIR4	TIR5	AhMITE1-3	CCGAAAACATTGCTTGTGTG	TGCATGCATGAAACATTCAA	548	In	In	In	In	Double		No hits
AhTE0384	YI-0311	HaeIII	8iHA07B05	DE998614	TTTAATTAA	TTTAATTAA	TIR4	TIR5	AhMITE1-3	CCTTAAAATAAACGACAAGGCA	ATTCGCTGCTATCTGCTGGT	335	In	In	In	In	Single		No hits
AhTE0385	YI-0311	HaeIII	8iHA07B20	DE998615	GTTTTTTTT	TTTTTTTTG				TGCACATTGAATTGTGTGTTTT	TCTGACAAAGGAATGGTGGG	499	In	In	In	In	Double		No hits
AhTE0386	YI-0311	HaeIII	8iHA07H19	DE998620	AATTAAATA	AATTAAATA	TIR2	TIR3	AhMITE1-2	TGTTCCTGAGGTGAAAGGAGA	GTGGCTTTGGCAATTCAAGT	394	In	In	In	In	Double		No hits
AhTE0387	YI-0311	HaeIII	8iHA07K13	DE998624	ATAAAATAA	ATAAAATAA	TIR2	TIR3	AhMITE1-2	AGCATGATGATGATTGCAAGTT	CGGTTTGAGCAGATCTTGAC	420	Del	In	Del	Del	Double		No hits
AhTE0388	YI-0311	HaeIII	8iHA07L07	DE998626	ATATTATTA	ATATTATTA	TIR2	TIR3	AhMITE1-2	CCAGGGGATCAGAACCAAAT	TTTTTATTAAAGCGGTCTCCTTATC	331	Del	In	Del	Del	Single		No hits
AhTE0389	YI-0311	HaeIII	8iHA08A06	DE998629	TATTTTTAT	TATTTTTAT	TIR2	TIR3	AhMITE1-2	TAGCACCGAGTCTGAACCCT	AGAGGGAGAGAAAAGAGGGG	527	In	In	In	Del	Double	Tested	putative early nodulin-like 2 predicted GPI-anchored protein [Trifolium pratense]	99	9e-19
AhTE0390	YI-0311	HaeIII	8iHA09B14	DE998640	AAAATACAA	AAAATACAA	TIR1	TIR1	AhMITE1-1	GGAACCCCACCATGTTTAAT	ATTTTGGTGTTTTGCCCTTC	521	In	In	In	In	Single		No hits
AhTE0391	YI-0311	HaeIII	8iHA09E23	DE998642	ATATGAGAT	ATATGAGAT	TIR4	TIR5	AhMITE1-3	TTCCTTTTTCTGATGAAATATGAGAT	GCCTTTGAAGATCTTTCACCC	352	Del	In	Del	Del	Double		No hits
AhTE0392	YI-0311	HaeIII	8iHA09J02	DE998645	TTAATTTAT	TTAATTTAT	TIR6	TIR7	AhMITE1-4	CCCCACATGGCTTATTTGAG	TACACGCTGTCAACGTCCAG	542	Del	In	Del	Del	Double		No hits
AhTE0393	YI-0311	HaeIII	8iHA09J03	DE998646	AATTAATAT	AATTAATAT	TIR6	TIR7	AhMITE1-4	GGGGATTGAACCCATTTCTT	TTGACAGTTGACAATTTAGCATTTC	428	In	In	In	In	Double		No hits
AhTE0394	YI-0311	HaeIII	8iHA09M04	DE998650	TTAAATAAA	TTAAATAAA	TIR6	TIR1	AhMITE1-5	TCAAAACAAAAAGCAACGCA	CGTTTGTAATGGTCCTGCAA	442	In	In	In	In	Single		malonyl-CoA:isoflavone 7-O-glucoside-6''-O-malonyltransferase [Glycine max]	67	4e-09
AhTE0395	YI-0311	HaeIII	8iHA09M20	DE998652	TTAAAAACT	TAAAAAAAT				TTTTTCCTTGTTGGTAAACAGTCA	CACATTGTACGCTTAGGCCA	311	In	In	In	In	Double		No hits
AhTE0396	YI-0311	HaeIII	8iHA09M22	DE998653	CATAAATAA	CATAAATAA	TIR2	TIR3	AhMITE1-2	AGATGTGAGTTTGGGTTGGG	AAGGGCTCTTAGATTGTAATCGTT	513	In	In	In	In	Double		No hits
AhTE0397	YI-0311	HaeIII	8iHA10J04	DE998665	ATATAATTA	ATATAATTA	TIR2	TIR3	AhMITE1-2	TGTTAGAATTCTTTTCAATCGCA	TCGCGATTTTTACAAGTTGA	470	In	In	In	In	Single		No hits
AhTE0398	YI-0311	HaeIII	8iHA10J23	DE998666	TTTTATTAA	TTTTATTAA	TIR4	TIR5	AhMITE1-3	TCAGCCCAACAGAATACACAA	GGACTTTGTTGGGGTGGTAG	505	In	In	In	Del	Single	Tested	No hits
AhTE0399	YI-0311	HpyCH4V	8iHP00E10	DE998684	TTTTTTTAT	TATTTTTTA				CATGTGTTCGTGCTCTTCAT	GGGGGTTTTAGTTTTGGCTT	471	In	In	In	In	Single		No hits
AhTE0400	YI-0311	HpyCH4V	8iHP00K10	DE998695	ATTTAAAAA	AATTTGAAA				AACTGGTTGGGATGCTGTTT	GCCTTTTTGTTTTTGGTTGA	425	In	In	In	In	Single		No hits
AhTE0401	YI-0311	HpyCH4V	8iHP01K19	DE998747	ATATTGTGA	ATATTGTGA	TIR1	TIR1	AhMITE1-1	TGGGAGGAGTGTGTAAACCTG	TGTGAACAAGTGACTTCCTTTAGC	306	In	In	In	In	Double		predicted protein [Populus trichocarpa]	64.7	2e-08
AhTE0402	YI-0311	ScaI	8iSC00P01	DE998827	AAAAAATAA	ACAAAAAAA				TTAGCAGCCAATGATGTTGC	TGGGATTAGAAGACCTTTACTTGC	508	n.a.	n.a.	n.a.	n.a.	n.a.		No hits
AhTE0403	YI-0311	SspI	8iSS01P08	DE998877	TCCTCTTTA	TCCTCTTTA	TIR1	TIR1	AhMITE1-1	AAGCTTACACACCACCGACC	GCCAACTTTGGAATTGGAATA	344	Del	In	Del	Del	Double		No hits
AhTE0404	YI-0311	AfaI	8iAF06C01	DE998420	TTAATAAAT	TTAATAAAC				GGGGTGTTTTAGGGTTGGAT	GCATAAAGGAACCGTTTTCAA	407	In	In	In	In	Double		No hits
AhTE0405	YI-0311	AfaI	8iAF06G02	DE998421	ATAATTAAT	TTAATTAAT				GGTCATAATTGTTCCGCTACC	GGCGAAAGACCACAACTAGC	539	In	In	In	In	Double		Calcium-activated outward-rectifying potassium channel, putative [Ricinus communis]	56.2	7e-06
AhTE0406	YI-0311	AfaI	8iAF06H01	DE998423	GTTCTGAAA	TTTCTAAAA				AGCTTGTGCTCCGAGATGAT	TTGTTCCACGGGGTTTTTAG	510	In	In	In	In	Double		No hits
AhTE0407	YI-0311	AfaI	8iAF06N02	DE998424	ATTTTTTTT	TTTTTTTTC				AGCTGGCAAGATGGTTGATT	TTAAGAGGTTGCGAGTTCGAG	526	In	In	In	In	Double		No hits
AhTE0408	Kintoki	AluI	KIAL01B18	DE998897	TATTTATAA	TATTTATAA	Unique	TIR6		TGTTCGGTTTTGATGCGTAA	TCCACTTGTCCCCACTACCT	323	In	In	In	In	Single		No hits
AhTE0409	Kintoki	AluI	KIAL01E14	DE998898	TTAGAAAAT	TTAGAAAAT	TIR1	TIR1	AhMITE1-1	TTATGGGCTTGACTCCACAAC	AGGCATACGAACAATCACGA	517	In	In	In	In	Double		No hits
AhTE0410	YI-0311	AfaI	8iAF07G04	DE998425	TTAGAAAAA	TTAGAAAAA	TIR4	TIR5	AhMITE1-3	ACCGCTGATGAAAGGTATGG	CAACCATGAAAGTGATTGTCG	545	In	In	In	Del	Double	Tested	No hits
AhTE0411	YI-0311	AfaI	8iAF07G09	DE998426	TTACTAAAA	TTTACTAAA				AGCCGAACGACATATTCTTAAT	GCAAATGCAAGACATCCAAA	339	In	In	In	In	Double		Putative retroelement polyprotein [Arabidopsis thaliana]	39.3	5e-05
AhTE0412	YI-0311	AfaI	8iAF07I06	DE998427	TTTTTTTAT	TTTTTCTAT				TGCTTCTAACACCATGGACG	TGTGGGTAATTAAGATTCAACGG	541	In	In	In	In	Double		No hits
AhTE0413	YI-0311	AfaI	8iAF07I11	DE998428	TTTTTTTTA	TTTTTTTTA	TIR6	TIR1	AhMITE1-5	ACCAAAAATGCACCTCACCT	GCGATGCATTGGTATACGTT	540	In	In	In	In	Single		No hits
AhTE0414	YI-0311	AfaI	8iAF07O16	DE998429	TTATAATAA	TTATAATAT				ATAGGGAGGCTTCTTTGCGT	GATTTGTGTTCAATTTGGTGGA	466	In	In	In	In	Double		No hits
AhTE0415	YI-0311	AluI	8iAL07B13	DE998434	ATTGTTATA	ATTGTTATA	TIR1	TIR1	AhMITE1-1	CCGAACGCTGCAATTAACAT	CATCTTGGGAAGCGCTAAAG	484	In	In	In	In	Single	Tested	No hits
AhTE0416	YI-0311	AluI	8iAL07B14	DE998435	TATGTGAAA	TATTTGAAA				GAGTTACATCGGTATTGAATATGTGA	CTCCGTGATTGAGGCGTTA	315	In	In	In	Del	Single	Tested	No hits
AhTE0417	YI-0311	AluI	8iAL07D02	DE998437	TTAAATGAA	TTAAATGAA	TIR7	TIR6	AhMITE1-6	CGAACGCACGACAATTCTAA	TGATTGCGCTACAAGAATCG	540	Del	In	Del	In	Double		No hits
AhTE0418	YI-0311	AluI	8iAL07D17	DE998438	TTACTACAT	TTACTACAT	TIR7	TIR6	AhMITE1-6	TGGAATAAATGCATCACAGTTT	GCGAGCTTCATTTGGGTAAT	553	In	In	In	In	Single		No hits
AhTE0419	YI-0311	AluI	8iAL07E06	DE998439	TATAAAAAA	ATATAAAAA				GGTGAAGACTTAGGCACGGA	CGGTTTGAATCCAGGAACAT	370	In	In	Del	Del	Double	Tested	No hits
AhTE0420	YI-0311	AluI	8iAL07H03	DE998441	AAACAAAAA	TAAACAAAA				CACTGAAGAGCCGGAAAAAG	CAGCAAAAGCAAATCGTCAA	522	In	In	In	In	Single		No hits
AhTE0421	YI-0311	AluI	8iAL07M02	DE998442	TACATATAT	TACATATAT	TIR4	TIR5	AhMITE1-3	CCGAACGCTAGGGGTTAAGT	TGCATGCACACAGAACATCT	307	In	In	In	In	Double		No hits
AhTE0422	YI-0311	HpyCH4V	8iHP07B19	DE998767	ATATAAGAA	ATATAAGAA	TIR2	TIR3	AhMITE1-2	TGGCGTAATCTTTTAAGAACCAA	AGAATTAATGTCATCAAACGAATG	452	n.a.	In	Del	In	Single		No hits
AhTE0423	YI-0311	HpyCH4V	8iHP07B20	DE998768	TTATAATAA	TTATAATAA	TIR6	TIR1	AhMITE1-5	TCGGTTCGTTTCGCTTTTTA	TGAGGACGAAAAGGAAGCAT	543	In	In	In	In	Single		No hits
AhTE0424	YI-0311	HpyCH4V	8iHP07C10	DE998769	TTAAAACAT	TTAAAACAT	TIR2	TIR3	AhMITE1-2	TCATACTGAGGGGGAATTGG	TTAATGGAACCCTGCCTACA	400	In	In	In	In	Single		No hits
AhTE0425	YI-0311	HpyCH4V	8iHP07C13	DE998770	ATTACTTAT	ATTACTTAT	TIR2	TIR3	AhMITE1-2	GACGAGTGTTTTTCGCTTCC	TCACTTGCGTAATCGCTTTG	462	In	In	In	In	Single		unknown [Medicago truncatula]	63.5	9e-12
AhTE0426	YI-0311	HpyCH4V	8iHP07D09	DE998771	TTCAAAAAA	AAAAAAAAT	TIR2	TIR3	AhMITE1-2	CAACCCATGATTTGTGAATTAAG	TGACTACAATGTTTGGTCATTTTG	383	In	In	In	Del	Single	Tested	No hits
AhTE0427	YI-0311	HpyCH4V	8iHP07D10	DE998772	TAGTTATAA	TAGTTATAA	TIR1	TIR1	AhMITE1-1	TGCCAAGTTGGTGGATATGA	TTGATGGTCCATTTATAGGCA	439	In	In	In	In	Double		No hits
AhTE0428	YI-0311	HpyCH4V	8iHP07D18	DE998773	CTACTATTA	TTACTATTA				TACCGAGATCTTGATGGCAA	TACTACCGACAGCAACACGC	318	In	In	In	In	Double		No hits
AhTE0429	YI-0311	HpyCH4V	8iHP07D24	DE998774	ATTATTTTA	ATTATTTTA	TIR1	Unique		ACGAGGTATATGCGTCAGGG	GGAGCTAATACATACTACAACTCCACC	310	In	In	Del	In	Double	Tested	No hits
AhTE0430	YI-0311	HpyCH4V	8iHP07E15	DE998775	ATATATATA	ATATATATA	TIR2	TIR3	AhMITE1-2	CCTTGTAGCGGAACCAAAAT	TTCCCAATCATCATGCTCTTC	388	n.a.	n.a.	n.a.	n.a.	n.a.		No hits
AhTE0431	YI-0311	HpyCH4V	8iHP07E20	DE998776	TTCAAATAT	TTTTTATAA				TTTGCCGGTTGTATGTCACT	ACACCGCAGCTTAATTGCTT	389	n.a.	n.a.	n.a.	n.a.	n.a.		No hits
AhTE0432	YI-0311	HpyCH4V	8iHP07F01	DE998777	TTTTTTAAA	TTTTTTTAA				CCCATGGGTTTGGTTTAAAGT	ACATGGATGAAGAAGAGGCG	497	n.a.	n.a.	n.a.	n.a.	n.a.		No hits
AhTE0433	YI-0311	HpyCH4V	8iHP07F10	DE998778	TTTTTATAA	TTTTTATAA	TIR2	TIR3	AhMITE1-2	TTGAGAATAATCGCGTGTGG	CAAACTGTGATGTTGCGTTT	325	In	In	Del	Del	Double	Tested	No hits
AhTE0434	YI-0311	HpyCH4V	8iHP07F18	DE998781	TATATAAAA	TATATAAAA	TIR2	TIR3	AhMITE1-2	GCAAATCAGACAGAAAAAGCAA	CACCATAAAAAGCTGATGAACC	543	In	In	In	In	Double		No hits
AhTE0435	YI-0311	HpyCH4V	8iHP07G07	DE998782	ATTAATAAA	TACATTAAA				CGGATGTGGTTAGTATGACCC	ACCCTATTAGGAGGGTGCCT	551	In	In	In	In	Double		No hits
AhTE0436	YI-0311	HpyCH4V	8iHP07G12	DE998783	ATTTTGAAA	ATTTTGAAA	TIR6	TIR1	AhMITE1-5	TCGATCTCGTCAACCAAGTG	CAAAAAGTGTACCAATGCCTTTC	524	In	In	In	In	Single		predicted protein [Populus trichocarpa]	115	1e-23
AhTE0437	YI-0311	HpyCH4V	8iHP07G20	DE998784	TTTGGAAAA	TTTGGAAAA	TIR2	TIR3	AhMITE1-2	TGGCTTTTGGGTGTGTATGA	GCCACGAGAGAATCCAAAAA	408	In	In	In	Del	Single	Tested	No hits
AhTE0438	YI-0311	HpyCH4V	8iHP07H19	DE998785	TAATAAAAA	TAATAAAAA	TIR1	TIR1	AhMITE1-1	CGGACCCACCCGTACTAAG	TGGCAGTCGGGCTAAAATAG	306	In	In	In	In	Single		No hits
AhTE0439	YI-0311	HpyCH4V	8iHP07H22	DE998786	AAGAATATA	AAGAATATA	TIR2	TIR3	AhMITE1-2	GACTGCTGATGCTGTTGGAA	TTCACTCATGAAAAGTAGAACATACA	375	n.a.	n.a.	n.a.	n.a.	n.a.		No hits
AhTE0440	YI-0311	HpyCH4V	8iHP07I01	DE998787	TTAATATAA	TTAACATAA				GCATCTATTGCGACAACCAA	CATACTTGTGAAGGATTTGAATGTG	491	In	In	In	In	Single		No hits
AhTE0441	YI-0311	HpyCH4V	8iHP07I14	DE998788	TTTTAAAAA	TTTTAAAAA	TIR2	TIR3	AhMITE1-2	GAAAGGAGTGGAGGAACAAAAA	TTAGGAACACGCACTACAAAAA	316	In	In	In	In	Single		No hits
AhTE0442	YI-0311	HpyCH4V	8iHP07I19	DE998789	TTTTACATA	TTTTACATA	TIR2	TIR3	AhMITE1-2	TTGTCTTTTTCCCCTCCCTT	AAAGATGGTCAATGATTCTTTTGTT	547	Del	In	Del	Del	Single		unknown [Medicago truncatula]	60.1	5e-07
AhTE0443	YI-0311	HpyCH4V	8iHP07I20	DE998790	TTATAGTAT	TTATAGTAT	TIR2	TIR3	AhMITE1-2	TTGGCCTTTGATACCTGCTC	TGAACGCAGGAAGGAAGATT	389	Del	In	Del	Del	Double		No hits
AhTE0444	YI-0311	HpyCH4V	8iHP07K22	DE998792	TTTATTTTA	TTTATTTTA	TIR4	TIR5	AhMITE1-3	ATAATGCCACCAAAGAACGC	TTTCACGTACGTACTGCCCA	552	Del	In	Del	Del	Double		No hits
AhTE0445	YI-0311	HpyCH4V	8iHP07L05	DE998793	TTAATTTAA	TTAATTTAA	TIR1	TIR1	AhMITE1-1	ACACTGCTCGCAGTTTGAGA	AAAGCAGGTGATTAGTGTTACCTT	426	Del	In	Del	Del	Single		No hits
AhTE0446	YI-0311	HpyCH4V	8iHP07M05	DE998794	ATAAATGAA	ATAAATGAA	TIR4	TIR5	AhMITE1-3	GTGCCACGAGGTACACGATA	AGACACACACCACACGCATT	428	In	In	In	Del	Single	Tested	No hits
AhTE0447	YI-0311	HpyCH4V	8iHP07N04	DE998796	TTTTTTTTT	GTACCTTTT				GCGCCATTTTCATTCTCACT	CGCGTTTTCAATTCCTTCAT	456	In	In	In	In	Double		No hits
AhTE0448	YI-0311	HpyCH4V	8iHP07N19	DE998797	ATAAATAAA	ATAAATAAA	TIR2	TIR3	AhMITE1-2	TTCAACTACTCGCGCAACTG	AATATAGCTAGGCGGGGCAT	388	In	In	In	In	Single		No hits
AhTE0449	YI-0311	HpyCH4V	8iHP07O03	DE998798	ATAACATTA	ATAACATTA	TIR2	TIR3	AhMITE1-2	CTCGACGAGCAGATTCCTTC	CACGTCGACACTCAAATAAGTAAAA	542	In	In	In	In	Double		predicted protein [Populus trichocarpa]	69.7	5e-10
AhTE0450	YI-0311	HpyCH4V	8iHP07O05	DE998799	TAAAACTAT	TAAAACTAT	TIR6	TIR7	AhMITE1-4	AGCAAAAGTGTTGGAGGTGG	GGTGTGCTCGTATAATATTAGAGTTTT	519	In	In	In	In	Double		pectinesterase [Citrus sinensis]	58.5	1e-06
AhTE0451	YI-0311	HpyCH4V	8iHP07O21	DE998800	ATTATTTTT	ATTATTTTT	TIR2	TIR3	AhMITE1-2	TGAAGGTAAGCAGTGGACCC	GGGGAGGGGTGTTCAAGTAG	370	In	In	In	In	Double		No hits
AhTE0452	Kintoki	AfaI	KIAF02C18	DE998896	AAAAAAAGT	AAAAAAAAT				GCGATCCCCAAAATAAGTGA	TCCAAGATTCCCTGTTGAGG	522	In	In	In	In	Single		F7F22.17 [Arabidopsis thaliana]	136	4e-30
AhTE0453	Kintoki	AluI	KIAL02A08	DE998899	TAAAAGAAA	TAAAGAAAA				GCCTCCCAATCACACCATAC	CATTTCGAATTGAGGAGTTCAA	424	In	In	In	In	Single		No hits
AhTE0454	Kintoki	AluI	KIAL02D07	DE998900	TTTTCTAAT	TCCTCTTCT				CCCAGTTTCCAGTTACAGGATT	TTGACTGGGATGGAGTGGAT	547	In	In	In	In	Single		No hits
AhTE0455	Kintoki	AluI	KIAL02F11	DE998901	ATATTAAAA	ATATTAAAA	TIR2	TIR3	AhMITE1-2	GTTAGCCTTGTAGCCGAACG	CAAGGCGATAAAAAGGGTCA	451	In	In	In	In	Single		No hits
AhTE0456	Kintoki	AluI	KIAL02F15	DE998902	TTCTCATTT	TTCTCATTT	TIR4	TIR5	AhMITE1-3	ACCGATCAATTTCCATCCAC	CGTGATTTTTATCGCTCTTGC	419	In	In	In	In	Single		No hits
AhTE0457	Kintoki	AluI	KIAL02G20	DE998904	ATATATATA	ATATATATA	TIR2	TIR3	AhMITE1-2	TTGCGCAATTTAGCAGAGATT	CCACCTTTCATTATCCCCTC	394	Del	Del	Del	In	Double		No hits
AhTE0458	Kintoki	AluI	KIAL02I06	DE998905	TTTTAGAAT	TTTTAGAAT	TIR6	TIR1	AhMITE1-5	TGTGCAACACCCAAACTTTTT	CGAAAATATTGAGACGGCTTTT	517	n.a.	n.a.	n.a.	n.a.	n.a.		No hits
AhTE0459	Kintoki	AluI	KIAL02J09	DE998906	TTATTATAT	TTATTATAT	TIR4	TIR5	AhMITE1-3	CATCCGATTCCTTCTTGCAT	TGGAGGACCTTTTTCATTGC	411	Del	Del	Del	In	Single		No hits
AhTE0460	Kintoki	AluI	KIAL02J13	DE998907	AATAAAAAA	ATAAAAAAA				CAATGATGCCTTCAAACCCT	GTACCCATCAGGCACCAACT	518	In	In	In	In	Single		glycine-rich protein [Medicago truncatula]	70.1	5e-10
AhTE0461	Kintoki	AluI	KIAL02J18	DE998908	ATAATAATA	ATAATAATA	TIR2	TIR3	AhMITE1-2	CATGCATGGTGGATAGGGTA	CCCCTTCCCCTTCTATCTCA	554	In	In	In	In	Single		No hits
AhTE0462	Kintoki	HaeIII	KIHA02M14	DE998909	AAAATAATT	AAAATAATT	TIR1	TIR1	AhMITE1-1	CTGATCATATGGTGGATGCG	CTGCAACCTAGAATTGAAAATAAAT	544	In	In	In	In	Single		No hits
AhTE0463	YI-0311	MseI	8iMS08O05	DE998803	TTAATTAAT	TTAATTAAT	TIR2	TIR3	AhMITE1-2	ACCGTATGAGTGGCTTGCTT	CCGCATCAATTTTCAGGAGT	479	In	In	In	In	Double		PREDICTED: hypothetical protein [Vitis vinifera]	57.8	2e-06
AhTE0464	YI-0311	MseI	8iMS08O09	DE998804	AATAAAAAA	AAAATAAAA				TTTCGGTTTTCGGTTTGTTC	GCCTTAAACTTGCTGCGTTT	485	In	In	In	In	Single		No hits
AhTE0465	YI-0311	XspI	8iXS08E17	DE998879	ATTAAAATA	ATTAAAATA	TIR2	TIR3	AhMITE1-2	TGCTGGAGATTCGTACATGC	TTCGAGAAAGCCTAAGCAAGA	389	Del	In	Del	Del	Double		No hits
AhTE0466	YI-0311	XspI	8iXS08G17	DE998880	TATTTTATA	TATTCTATA				ATGAGGAGTGTTAGGGGCAA	ATGTGGCTGTTTAAGGTGGC	460	In	In	In	In	Double		No hits
AhTE0467	YI-0311	XspI	8iXS08H23	DE998881	TAATAATAA	TAATAATAA	TIR6	TIR1	AhMITE1-5	AGGTTCCCGTTGAATGAAAT	TTCGCGAGCGTAAGGTTAGT	535	Del	Del	In	In	Single		MADS-box protein GmNMH7 [Glycine max]	70.1	4e-10
AhTE0468	YI-0311	XspI	8iXS08N23	DE998883	TTAACATAA	CTAACATAA				TGCCGATTATTCTCGTGACA	CCTACCTAATGGGACAACGC	473	In	In	In	In	Single		No hits
AhTE0469	YI-0311	XspI	8iXS08P19	DE998884	TATTTTATA	TATTTTATA	TIR2	TIR3	AhMITE1-2	TTTTCCGAAAGAAGCCATTG	GAAATGAAAATTGTGATGAATGAA	514	Del	In	Del	Del	Double		No hits
AhTE0470	YI-0311	XspI	8iXS09B02	DE998885	ACAATAAAA	ACAATAAAA	TIR2	TIR3	AhMITE1-2	AACTGTTGGATGCAGTGTGC	CCCCACTCCCATTATTCCTT	359	In	In	In	Del	Double	Tested	No hits
AhTE0471	YI-0311	XspI	8iXS09F09	DE998886	TATATAATT	TATATAATT	TIR2	TIR3	AhMITE1-2	CGCCATTGTGAACTCGATAG	TTGCCTTGTGGTCCAAAAAT	452	Del	Del	Del	In	Single		No hits
AhTE0472	YI-0311	XspI	8iXS09G15	DE998887	TTAAATTTA	TTAAATTTA	TIR2	TIR3	AhMITE1-2	TCTTCAACTTCAATGTCTCGGA	TGAAATTTAATGCCGGTTGC	455	In	In	In	In	Single		No hits
AhTE0473	YI-0311	XspI	8iXS09I14	DE998888	TTTAATGTA	TTTAATGTA	TIR2	TIR3	AhMITE1-2	GTGACGCCATCTTGGATTTT	AGGAAGTTTCGATTTGGCCT	409	In	In	In	In	Double		No hits
AhTE0474	YI-0311	XspI	8iXS09I23	DE998889	TATATTATA	TATATTATA	TIR2	TIR3	AhMITE1-2	GGCCTCGTTAAGCACATGAT	AAACAAGCCATGAGGTGGAT	447	In	In	In	In	Double		No hits
AhTE0475	YI-0311	XspI	8iXS09J24	DE998890	TTTATTTTT	TTTATTTTT	TIR2	TIR3	AhMITE1-2	GAAAAAGTCTCATACCGGCG	TTGGCAAGCAAGTTGTGAAG	310	In	In	In	Del	Double	Tested	No hits
AhTE0476	YI-0311	XspI	8iXS09K08	DE998891	ATAAGTAAT	GTAAGTAAT				TTCAAGTCGTTGTCTCCCCT	TCGACAGCAAGACTTTTGGA	313	In	In	Del	In	Double	Tested	No hits
AhTE0477	YI-0311	XspI	8iXS09O14	DE998892	TTGTTTAAT	TTGTTTAAT	TIR2	TIR3	AhMITE1-2	GGTGGTGGCCATTTCTCTT	TTTGCCCATTTTTGGTTCTG	529	In	In	In	Del	Single	Tested	No hits
AhTE0478	YI-0311	XspI	8iXS09P03	DE998893	TTTCATAAA	TTTCATAAA	TIR2	TIR3	AhMITE1-2	TGAAGCAGCCACACCATACT	GACGGTTGACTAAAAATGTTGG	364	Del	In	Del	In	Double		No hits
AhTE0479	YI-0311	XspI	8iXS09P13	DE998894	TTATTAGGT	TTTTTATTA				TTTCATCATTGCAGGGTTCA	TTTTATGCATGACCCCAAAA	545	In	In	In	Del	Double	Tested	PREDICTED: hypothetical protein [Vitis vinifera]	75.1	1e-11
AhTE0480	YI-0311	HaeIII	8iHA03I20	DE998509	TAAAAAAAA	TAAAAAAAA	TIR4	TIR5	AhMITE1-3	TGGCTGAGCTGCACTAAATG	ATTATGAGGGAGCGTTGTCC	511	n.a.	n.a.	n.a.	n.a.	n.a.		No hits
AhTE0481	YI-0311	HaeIII	8iHA04I06	DE998539	ATACAAAAT	ATACAAAAT	TIR6	TIR7	AhMITE1-4	TTTTGTGTGTGCTCCCGTAG	AAATTTGTTAGTTAGTTAGGAGAAGA	381	Del	In	Del	Del	Double		No hits
AhTE0482	YI-0311	HaeIII	8iHA04L15	DE998547	TTATTTTAT	TTATTTTAT	TIR6	TIR7	AhMITE1-4	GCCAACCGTACAAGAAATCC	GAAATGCAGCCATCAATGAA	313	In	In	In	Del	Double	Tested	No hits
AhTE0483	YI-0311	HaeIII	8iHA05L03	DE998579	TTATTATTA	TTATTATTA	TIR6	TIR1	AhMITE1-5	CCACAAAAGAAAGTATTATTA	AAGAGGTATAGCAAATTGCTG	350	In	In	Del	Del	Double	Tested	No hits
AhTE0484	YI-0311	HaeIII	8iHA05M20	DE998582	TTATGTTAA	TTATATTAA				ATTGCAGGAAGCAGGAATTG	GCATTCAAACTTAACAATTTCAACA	483	In	In	In	In	Single		No hits
AhTE0485	YI-0311	HaeIII	8iHA06B05	DE998589	ATTTAATAA	ATTTAATAA	TIR2	TIR3	AhMITE1-2	AATCAGATCGCATTGCTTCC	TCAAATTTTAGGTGAAATTGACT	361	In	In	In	In	Single		No hits
AhTE0486	YI-0311	HaeIII	8iHA08G14	DE998633	TATAAATTA	TATAAATTA	TIR2	TIR3	AhMITE1-2	TGATTGGATCTCAATTCCCA	TTTGATCGCTCTCTCTTTCTTTC	321	Del	In	Del	Del	Double		No hits
AhTE0487	YI-0311	HaeIII	8iHA08M19	DE998637	TTATATAAA	TTATATAAA	TIR4	TIR5	AhMITE1-3	GATTCTACAATGAGTGGAATGA	TCCTGCCTCAACCAATTTTC	355	In	In	In	Del	Double	Tested	No hits
AhTE0488	YI-0311	HpyCH4V	8iHP01B20	DE998712	ATAATTAAA	ATAATTAAA	TIR1	TIR1	AhMITE1-1	CACGTACGTATGTATATGTAC	GTGGGAGACAGATAAGATTTC	383	In	In	Del	Del	Double	Tested	No hits
AhTE0489	YI-0311	HpyCH4V	8iHP01I16	DE998740	ATTTTTTTT	TTTTTTGAA				TGACTACAATGTTTGGTCATTTTG	GAACCACCCATGATTTGTGA	386	In	In	In	Del	Single	Tested	No hits
AhTE0490	YI-0311	PvuII	8iPV00F20	DE998810	ATTAATTAA	ATTAATTAA	TIR2	TIR3	AhMITE1-2	CTGCTCATGACAAATGGTATT	GGATGACCCTTCCCAAAAAT	475	In	In	In	In	Single		No hits
AhTE0491	YI-0311	SspI	8iSS01F06	DE998856	TTTCTATAA	TTTCTATAA	TIR2	TIR3	AhMITE1-2	ATTATAACAGTATACAATTTCTAT	GAAGTTTTATTTGGTTCAGAATT	385	In	In	In	Del	Single	Tested	No hits
AhTE0492	YI-0311	SspI	8iSS01H02	DE998859	TTTTTTTTT	TTTTTTTTA				GTACGACTGTACCCTAATCAA	ATTAAATGAGATGTTATTTT	452	In	In	In	In	Single		No hits
AhTE0493	YI-0311	AfaI	8iAF06G04	DE998422	TTATGTTAA	TTAAATAAA				TGTGAAGGATTTGAAGGGGT	GGCATTCAAACTTAACAATTTCA	313	n.a.	n.a.	n.a.	n.a.	n.a.		No hits
AhTE0494	Kintoki	AfaI	KIAF01O09	DE998895	TTGTGTTAA	TTGTGTTAA	TIR1	TIR1	AhMITE1-1	TGACAGCCACGGCTTTAAT	TGGCCTGATGCTAAACTTCC	328	In	In	In	In	Single		No hits
AhTE0495	YI-0311	AluI	8iAL07C03	DE998436	TTTAAAAAT	TTTAAAAAT	TIR7	TIR6	AhMITE1-6	TTGAAAGTGACATCCAAACAAA	TTAAGGCTCAAAATGGGGC	518	n.a.	n.a.	n.a.	n.a.	n.a.		No hits
AhTE0496	YI-0311	AluI	8iAL07E24	DE998440	TAGACATAT	TAGACATAT	TIR1	TIR1	AhMITE1-1	TTGTGTGTTTGAGACATGGATTT	TCCCGTAATTTCGTACAACTATTTA	385	Del	In	Del	Del	Single		No hits
AhTE0497	YI-0311	HpyCH4V	8iHP07F13	DE998779	TAATTTTTT	TCTAATTTT				AGCAGACCCCTTACCCACTT	TCTTAAGAGATTTTTCGGCCA	547	n.a.	n.a.	n.a.	n.a.	n.a.		No hits
AhTE0498	YI-0311	HpyCH4V	8iHP07F14	DE998780	ATTGCCTAA	ATTGCCTAA	TIR2	TIR3	AhMITE1-2	ATGACTTACATGTAGCAATTG	TGAAAGGAGTCAAAGGTCATG	342	In	In	In	Del	Double	Tested	No hits
AhTE0499	YI-0311	HpyCH4V	8iHP07K11	DE998791	TTATATATC	TTATATATC	TIR4	TIR5	AhMITE1-3	TTTTCTTCCTCCCCCAATTC	AAAGAATGAGTAAAATATATTCAGA	406	In	In	In	Del	Double	Tested	No hits
AhTE0500	YI-0311	HpyCH4V	8iHP07N02	DE998795	TTATGTTAG	TTATGTTAA				ACTGCCTGATCCGAGCTTAG	CAGTTAATTATTTATGACCACACA	515	Del	In	Del	In	Single		No hits
AhTE0501	YI-0311	HpyCH4V	8iHP07P05	DE998801	ATATATTTT	ATATATTTT	TIR2	TIR3	AhMITE1-2	GAAGCAGGGAACACCCACTA	TCTCATGCCCTTAATTAACTACAAA	360	In	In	Del	Del	Single	Tested	No hits
AhTE0502	YI-0311	HpyCH4V	8iHP07P23	DE998802	ATAAAATAA	ATAAAATAA	TIR2	TIR3	AhMITE1-2	TTCAGCAGAGCCCTTTCAAT	TTGCCAATTACCATTTATTTT	511	Del	In	Del	In	Single		No hits
AhTE0503	Kintoki	AluI	KIAL02F19	DE998903	TTTATAGTT	TTTATAGTT	TIR2	TIR6		TCCATCGTTAAGAAGTATTATCC	CCGTTTCTTAATTCCATTTCAA	431	In	In	In	In	Single		No hits
AhTE0504	YI-0311	XspI	8iXS08N15	DE998882	TTTTTTTTT	TTTTTTTTT	TIR4	TIR5	AhMITE1-3	CTTCACAAGTCCAACGCAGA	TTCCACGAAGGTTCATTTCA	491	In	In	In	Del	Single	Tested	No hits
a) Sequences of target site duplications with more than 4 bases are shown as blanks.
b) Alleles with or without the AhMITE1 insertions are described as In or Del, respectively. No PCR amplifications are shown as n.a.
